# Supplementary material for: Profiling (placental) DNA methylation in cell-free DNA across gestation: the Rotterdam Periconception Cohort
Source: Mol Hum Reprod. 2025 May 8;31(2):gaaf011. doi: 10.1093/molehr/gaaf011 (PMC12076144; doi:10.1093/molehr/gaaf011)
Supplement: gaaf011_Supplementary_Data [file gaaf011_supplementary_data.zip]

Archive with 2 entries (2 files):
- Supplementary_data_figures_MHR.pdf
- Supplementary_tables_MHR.xlsx
