# Supplementary material for: Profiling (placental) DNA methylation in cell-free DNA across gestation: the Rotterdam Periconception Cohort
Source: Mol Hum Reprod. 2025 May 8;31(2):gaaf011. doi: 10.1093/molehr/gaaf011 (PMC12076144; doi:10.1093/molehr/gaaf011)
Supplement: gaaf011_Supplementary_Data [file gaaf011_supplementary_data.zip › Supplementary_tables_MHR.xlsx]

## Sheet: TableS1_Sample Overview
Supplementary Table S1. Overview of used samples and technical performance
Maternal cfDNA - First trimester	SRA database							Maternal cfDNA - Second trimester								Maternal cfDNA - Third trimester								Maternal cfDNA - Delivery
Sample		Reads	CpG reads	CpG/Total	Mapping	Gest. Age (days)		Sample	SRA database	Reads	CpG reads	CpG/Total	Mapping	Gest. Age (days)		Sample	SRA database	Reads	CpG reads	CpG/Total	Mapping	Gest. Age (days)		Sample	SRA database	Reads	CpG reads	CpG/Total	Mapping	Gest. Age (days)
Maternal cfDNA first trimester-1	PRJNA1108949 (Maternal cfDNA first trimester-3)	24042160	11306407	47.0274	94.65	80		Maternal cfDNA second trimester-1	PRJNA1147893	23024304	10125615	43.9779	90.03	154		Maternal cfDNA third trimester-1	PRJNA1147893	33046228	9714494	29.3967	94.04	210		Maternal cfDNA Delivery-1	PRJNA1147893	22873805	12067150	52.7553	97.24	274
Maternal cfDNA first trimester-2	PRJNA1108949 (Maternal cfDNA first trimester-8)	23759419	10551924	44.4115	96.93	77		Maternal cfDNA second trimester-2	PRJNA1147893	1204	510	42.3588	96.27	163		Maternal cfDNA third trimester-2	PRJNA1147893	21051007	11112149	52.7868	94.74	212		Maternal cfDNA Delivery-2	PRJNA1147893	22717340	12139032	53.4351	91.31	268
Maternal cfDNA first trimester-3	PRJNA1108949 (Maternal cfDNA first trimester-9)	22934146	12037123	52.4856	96.95	78		Maternal cfDNA second trimester-3	PRJNA1147893	23617100	10189147	43.1431	84.21	181		Maternal cfDNA third trimester-3	PRJNA1147893	22526656	11436680	50.7695	94.71	202		Maternal cfDNA Delivery-3	PRJNA1147893	23872064	12736228	53.352	98.26	276
Maternal cfDNA first trimester-4	PRJNA1147893 (Maternal cfDNA first trimester-11)	22692880	7871444	34.6868	75.29	79		Maternal cfDNA second trimester-4	PRJNA1147893	23017482	11046684	47.9926	63.37	154		Maternal cfDNA third trimester-4	PRJNA1147893	28913049	15936363	55.1182	94.84	207		Maternal cfDNA Delivery-4	PRJNA1147893	23846024	12823130	53.7747	95.59	287
Maternal cfDNA first trimester-5	PRJNA1147893 (Maternal cfDNA first trimester-12)	21871096	10084840	46.1104	80.42	82		Maternal cfDNA second trimester-5	PRJNA1147893	21025127	10655312	50.6789	94.12	161		Maternal cfDNA third trimester-5	PRJNA1147893	25509107	15080487	59.1181	91.27	224		Maternal cfDNA Delivery-5	PRJNA1147893	24881059	14135080	56.8106	98.26	285
Maternal cfDNA first trimester-6	PRJNA1147893 (Maternal cfDNA first trimester-13)	2826973	126188	4.46371	91.53	81		Maternal cfDNA second trimester-6	PRJNA1147893	22107575	12435208	56.2486	94.13	159		Maternal cfDNA third trimester-6	PRJNA1147893	50977620	34005495	66.7067	42.64	215		Maternal cfDNA Delivery-6	PRJNA1147893	21194682	10268576	48.4488	96.22	285
Maternal cfDNA first trimester-7	PRJNA1147893 (Maternal cfDNA first trimester-14)	23057316	10577550	45.875	76.5	79		Maternal cfDNA second trimester-7	PRJNA1147893	22374559	7550251	33.7448	77.79	158		Maternal cfDNA third trimester-7	PRJNA1147893	34007293	13023883	38.2973	84.29	221		Maternal cfDNA Delivery-7	PRJNA1147893	20383333	2437732	11.9594	22.69	271
Maternal cfDNA first trimester-8	PRJNA1147893 (Maternal cfDNA first trimester-15)	22211992	10175356	45.8102	94.28	74		Maternal cfDNA second trimester-8	PRJNA1147893	21404042	8135981	38.0114	93.07	167		Maternal cfDNA third trimester-8	PRJNA1147893	33478491	9627387	28.7569	85.03	230		Maternal cfDNA Delivery-8	PRJNA1147893	22944123	11071278	48.2532	97.7	276
Maternal cfDNA first trimester-9	PRJNA1147893 (Maternal cfDNA first trimester-16)	68361859	35259245	51.5774	95.67	83		Maternal cfDNA second trimester-9	PRJNA1147893	22183534	12709845	57.294	78.98	172		Maternal cfDNA third trimester-9	PRJNA1147893	22848408	10231559	44.7802	94.46	224		Maternal cfDNA Delivery-9	PRJNA1147893	23017286	11015755	47.8586	92.36	263
Maternal cfDNA first trimester-10	PRJNA1147893 (Maternal cfDNA first trimester-17)	22060640	7054625	31.9783	93.12	84		Maternal cfDNA second trimester-10	PRJNA1147893	22480692	11150245	49.5992	94.71	173		Maternal cfDNA third trimester-10	PRJNA1147893	64867552	28987639	44.6874	95.95	222		Maternal cfDNA Delivery-10	PRJNA1147893	94326135	20432037	21.6611	94.71	281
Placental Tissues - First trimester								Placental Tissues - Second trimester								Placental Tissues - Term
Sample	SRA database	Reads	CpG reads	CpG/Total	Mapping	Gest. Age (days)		Sample	SRA database	Reads	CpG reads	CpG/Total	Mapping	Gest. Age (days)		Sample	SRA database	Reads	CpG reads	CpG/Total	Mapping	Gest. Age (days)
First trimester placental tissue-1	PRJNA1108949	21873561	12371625	56.5597	78.36	72		Second trimester placental tissue-1	PRJNA1147893	21376758	12605729	58.9693	97.46	114		Term placental tissue-1	PRJNA1147893	22080954	10359354	46.9153	97.54	273
First trimester placental tissue-2	PRJNA1108949	21350008	13094012	61.3302	98.71	66		Second trimester placental tissue-2	PRJNA1147893	21471979	13176761	61.3672	98.25	125		Term placental tissue-2	PRJNA1147893	22944346	11711766	51.0442	99.09	268
First trimester placental tissue-3	PRJNA1108949	21389096	8130127	38.0106	80.86	72		Second trimester placental tissue-3	PRJNA1147893	21469228	11667324	54.3444	97.18	115		Term placental tissue-3	PRJNA1147893	22986043	11433665	49.7418	98.35	269
First trimester placental tissue-4	PRJNA1108949	21466150	13097167	61.0131	92.63	76		Second trimester placental tissue-4	PRJNA1147893	22325249	13682562	61.2874	92.08	115		Term placental tissue-4	PRJNA1147893	21410593	11339051	52.96	98.96	277
First trimester placental tissue-5	PRJNA1108949	22257898	12977038	58.3031	98.45	72		Second trimester placental tissue-5	PRJNA1147893	22366124	14020575	62.6867	98.35	114		Term placental tissue-5	PRJNA1147893	22390417	11845857	52.9059	96.96	285
First trimester placental tissue-6	PRJNA1108949	22022085	13647261	61.9708	98.76	65		Second trimester placental tissue-6	PRJNA1147893	21535677	11358449	52.7425	97.05	115		Term placental tissue-6	PRJNA1147893	21542151	12431484	57.7077	98.96	281
First trimester placental tissue-7	PRJNA1108949	21322175	11900282	55.8118	87.52	71		Second trimester placental tissue-7	PRJNA1147893	21534950	12020749	55.8197	93.7	112		Term placental tissue-7	PRJNA1147893	21785496	12452989	57.1618	98.86	271
First trimester placental tissue-8	PRJNA1108949	21530511	12993787	60.3506	99	71		Second trimester placental tissue-8	PRJNA1147893	22687040	7092371	31.2618	95.85	115		Term placental tissue-8	PRJNA1147893	21677123	11324321	52.2409	96.12	276
First trimester placental tissue-9	PRJNA1108949	22221992	14522106	65.3502	98.83	72		Second trimester placental tissue-9	PRJNA1147893	22520432	10047405	44.6146	91.06	123		Term placental tissue-9	PRJNA1147893	22647098	12616582	55.7095	99.04	263
First trimester placental tissue-10	PRJNA1108949	22412904	13628726	60.8075	97.32	86		Second trimester placental tissue-10	PRJNA1147893	22445117	10466956	46.6336	87.76	117		Term placental tissue-10	PRJNA1147893	21263505	11307840	53.1796	99.07	286
Placental LCM samples - First trimester								Placental LCM samples - Second trimester								Placental LCM samples - Term
Sample	SRA database	Reads	CpG reads	CpG/Total	Mapping	Gest. Age (days)		Sample	SRA database	Reads	CpG reads	CpG/Total	Mapping	Gest. Age (days)		Sample	SRA database	Reads	CpG reads	CpG/Total	Mapping	Gest. Age (days)
First trimester-SCT/CTB-1	PRJNA1147893	21857271	11550731	52.8462	95.04	72		Second trimester-SCT/CTB-1	PRJNA1147893	23949169	13363955	55.8013	95.99	125		Term - SCT/CTB-1	PRJNA1147893	22675775	13907495	61.332	97.89	273
First trimester-SCT/CTB-2	PRJNA1147893	22410410	11567103	51.6149	75.95	66		Second trimester-SCT/CTB-2	PRJNA1147893	21388994	8583655	40.1312	80.55	115		Term - SCT/CTB-2	PRJNA1147893	21894582	12458814	56.9036	98.64	277
First trimester-SCT/CTB-3	PRJNA1147893	22540787	12887083	57.1723	95.38	72		Second trimester-SCT/CTB-3	PRJNA1147893	22018489	12709214	57.7206	98.47	115		Term - SCT/CTB-3	PRJNA1147893	21830486	13930876	63.8139	96.9	285
First trimester-SCT/CTB-4	PRJNA1147893	22316503	14782633	66.2408	98.43	72		Second trimester-IM-TR-1	PRJNA1147893	21442965	12649106	58.9895	94.46	125		Term - KS-TR-1	PRJNA1147893	22338564	14203548	63.5831	94.99	273
First trimester-IM-TR-1	PRJNA1147893	21601523	10301788	47.6901	94.55	72		Second trimester-IM-TR-2	PRJNA1147893	22308861	12707684	56.9625	96.81	115		Term - KS-TR-2	PRJNA1147893	21826094	13621832	62.4108	98.24	277
First trimester-IM-TR-2	PRJNA1147893	22001954	10986792	49.9355	93.8	66		Second trimester-IM-TR-3	PRJNA1147893	23336776	13043945	55.8944	97.14	115		Term - KS-TR-3	PRJNA1147893	22510967	13325594	59.196	92.84	285
First trimester-IM-TR-3	PRJNA1147893	21388734	9939374	46.4701	93.06	72		Second trimester-Endo-1	PRJNA1147893	22431031	12845195	57.2653	92.85	115
First trimester-IM-TR-4	PRJNA1147893	22442761	11700205	52.1335	97.78	72		Second trimester-Sp-1	PRJNA1147893	22035011	11854264	53.7974	89.75	115
First trimester-Endo-1	PRJNA1147893	22073097	12516262	56.7037	92.26	66
First trimester-Endo-2	PRJNA1147893	22294094	13698043	61.4425	93.43	72
First trimester-Sp-1	PRJNA1147893	21614101	9909080	45.8454	80.19	66
First trimester-Sp-2	PRJNA1147893	21910032	12824365	58.5319	80.88	72

## Sheet: TableS2_DMRs_non-pregnaVSpregna
Supplementary Table S2. Identified DMRs between cfDNA from non-pregnant women and cfDNA collected in the different trimesters and at birth
DMRs between cfDNA from non-pregnant women and first trimester cfDNA																	DMRs between cfDNA from non-pregnant women and second trimester cfDNA																	DMRs between cfDNA from non-pregnant women and third trimester cfDNA
Chromosome	Start	End	DMRType	SiteCount	Length	SiteIds	Percentage	Log	FoldChange	AUC	Overlap	CpGisland	TSS	GeneBody	Kolom1		Chromosome	Start	End	DMRType	SiteCount	Length	SiteIds	Percentage	Log	FoldChange	AUC	Overlap	CpGisland	TSS	GeneBody	Kolom1		Chromosome	Start	End	DMRType	SiteCount	Length	SiteIds	Percentage	Log	FoldChange	AUC	Overlap	CpGisland	TSS	GeneBody	Kolom1
chr18	13137225	13137602	DMR	29	377	6553431;6553459	0.110907	0.955041	9.01656	0	Summary	1	0	0			chr12	57400347	57402220	DMR	12	1873	3090992;3091003	0.0123179	1.90946	81.1826	0.11	Summary	0	0	1			chr12	57400347	57402220	DMR	12	1873	3090992;3091003	102.501	2.01073	102.501	0.97	Summary	0	0	1
chr18	13137225	13137602	DMR	29	377	6553431;6553459	0.110907	0.955041	9.01656	0	CpG-island	CpG21634	CpG21634	90.19	35.12		chr12	57400347	57402220	DMR	12	1873	3090992;3091003	0.0123179	1.90946	81.1826	0.11	postTSS1KB-TES	R3HDM2	ENSG00000179912	100	1.06		chr12	57400347	57402220	DMR	12	1873	3090992;3091003	102.501	2.01073	102.501	0.97	postTSS1KB-TES	R3HDM2	ENSG00000179912	100	1.06
chr2	218871078	218871762	DMR	45	684	8686125;8686169	0.120288	0.919777	8.31336	0	Summary	1	0	1			chr18	48975264	48976467	DMR	132	1203	6717725;6717856	0.0220867	1.65587	45.2762	0.06	Summary	1	0	0			chr18	48975511	48976670	DMR	135	1159	6717738;6717872	67.1605	1.82711	67.1605	0.97	Summary	1	0	0
chr2	218871078	218871762	DMR	45	684	8686125;8686169	0.120288	0.919777	8.31336	0	CpG-island	CpG29272	CpG29272	51.46	76.52		chr18	48975264	48976467	DMR	132	1203	6717725;6717856	0.0220867	1.65587	45.2762	0.06	CpG-island	CpG21996	CpG21996	100	73.26		chr18	48975511	48976670	DMR	135	1159	6717738;6717872	67.1605	1.82711	67.1605	0.97	CpG-island	CpG21996	CpG21996	94.48	66.69
chr2	218871078	218871762	DMR	45	684	8686125;8686169	0.120288	0.919777	8.31336	0	postTSS1KB-TES	WNT6	ENSG00000115596	100	5.1		chr13	93228044	93228507	DMR	32	463	3793525;3793556	0.0694074	1.15859	14.4077	0	Summary	1	1	1			chr9	134403838	134403953	DMR	8	115	15706315;15706322	13.0136	1.1144	13.0136	1	Summary	0	0	1
chr19	10871144	10871340	DMR	24	196	7068601;7068624	0.123238	0.909257	8.1144	0.11	Summary	1	1	0			chr13	93228044	93228507	DMR	32	463	3793525;3793556	0.0694074	1.15859	14.4077	0	CpG-island	CpG12377	CpG12377	100	28.37		chr9	134403838	134403953	DMR	8	115	15706315;15706322	13.0136	1.1144	13.0136	1	postTSS1KB-TES	RXRA	ENSG00000186350	100	0.09
chr19	10871144	10871340	DMR	24	196	7068601;7068624	0.123238	0.909257	8.1144	0.11	CpG-island	CpG23642	CpG23642	100	11.01		chr13	93228044	93228507	DMR	32	463	3793525;3793556	0.0694074	1.15859	14.4077	0	TSS	RP11-632L2.2	ENSG00000278177	58.96	13.65		chr17	44959966	44960514	DMR	26	548	6063701;6063726	12.404	1.09356	12.404	1	Summary	1	0	1
chr19	10871144	10871340	DMR	24	196	7068601;7068624	0.123238	0.909257	8.1144	0.11	TSS	CARM1	ENSG00000142453	100	9.8		chr13	93228044	93228507	DMR	32	463	3793525;3793556	0.0694074	1.15859	14.4077	0	postTSS1KB-TES	GPC6	ENSG00000183098	100	0.04		chr17	44959966	44960514	DMR	26	548	6063701;6063726	12.404	1.09356	12.404	1	CpG-island	CpG19873	CpG19873	78.65	71.95
chr10	104640613	104641490	DMR	72	877	1832705;1832776	0.126882	0.896598	7.88131	0	Summary	1	1	0			chr5	1467867	1467993	DMR	10	126	11640972;11640981	0.0805491	1.09394	12.4148	0	Summary	1	0	1			chr17	44959966	44960514	DMR	26	548	6063701;6063726	12.404	1.09356	12.404	1	postTSS1KB-TES	C1QL1	ENSG00000131094	100	7.43
chr10	104640613	104641490	DMR	72	877	1832705;1832776	0.126882	0.896598	7.88131	0	CpG-island	CpG5958	CpG5958	100	27.03		chr5	1467867	1467993	DMR	10	126	11640972;11640981	0.0805491	1.09394	12.4148	0	CpG-island	CpG38589	CpG38589	100	29.17		chr1	12167180	12167655	DMR	40	475	156528;156567	10.5886	1.02484	10.5886	1	Summary	1	2	0
chr10	104640613	104641490	DMR	72	877	1832705;1832776	0.126882	0.896598	7.88131	0	TSS	SORCS3	ENSG00000156395	100	43.85		chr5	1467867	1467993	DMR	10	126	11640972;11640981	0.0805491	1.09394	12.4148	0	postTSS1KB-TES	LPCAT1	ENSG00000153395	100	0.19		chr1	12167180	12167655	DMR	40	475	156528;156567	10.5886	1.02484	10.5886	1	CpG-island	CpG570	CpG570	100	56.82
chr8	141492142	141492398	DMR	9	256	14979575;14979583	0.131603	0.880735	7.59863	0.02	Summary	0	0	1			chr7	64043788	64044770	DMR	4	982	13819441;13819444	11.0026	1.0415	11.0026	1	Summary	0	1	0			chr1	12167180	12167655	DMR	40	475	156528;156567	10.5886	1.02484	10.5886	1	TSS	MIR7846	ENSG00000275459	100	23.75
chr8	141492142	141492398	DMR	9	256	14979575;14979583	0.131603	0.880735	7.59863	0.02	postTSS1KB-TES	MROH5	ENSG00000226807	100	0.35		chr7	64043788	64044770	DMR	4	982	13819441;13819444	11.0026	1.0415	11.0026	1	TSS	ZNF727	ENSG00000214652	33.3	16.35		chr1	12167180	12167655	DMR	40	475	156528;156567	10.5886	1.02484	10.5886	1	TSS	TNFRSF1B	ENSG00000028137	100	23.75
chr7	132575866	132576408	DMR	32	542	14149445;14149476	0.133206	0.875475	7.50715	0.06	Summary	1	0	1			chr14	99793141	99793951	DMR	115	810	4319173;4319287	0.0918524	1.03691	10.887	0	Summary	1	0	1			chr7	71627260	71628022	DMR	11	762	13865513;13865523	0.0946801	1.02374	10.5619	0.07	Summary	0	0	1
chr7	132575866	132576408	DMR	32	542	14149445;14149476	0.133206	0.875475	7.50715	0.06	CpG-island	CpG47472	CpG47472	100	26.4		chr14	99793141	99793951	DMR	115	810	4319173;4319287	0.0918524	1.03691	10.887	0	CpG-island	CpG14115	CpG14115	92.72	70.25		chr7	71627260	71628022	DMR	11	762	13865513;13865523	0.0946801	1.02374	10.5619	0.07	postTSS1KB-TES	WBSCR17	ENSG00000185274	100	0.13
chr7	132575866	132576408	DMR	32	542	14149445;14149476	0.133206	0.875475	7.50715	0.06	postTSS1KB-TES	PLXNA4	ENSG00000221866	100	0.1		chr14	99793141	99793951	DMR	115	810	4319173;4319287	0.0918524	1.03691	10.887	0	postTSS1KB-TES	EML1	ENSG00000066629	100	0.4		chr6	50823124	50824626	DMR	35	1502	12752598;12752632	10.0418	1.00181	10.0418	1	Summary	1	0	1
chr1	3069834	3070741	DMR	116	907	54017;54132	0.137292	0.862354	7.28374	0	Summary	1	1	1			chr2	113541148	113541658	DMR	27	510	8275962;8275988	0.0970552	1.01298	10.3034	0	Summary	1	1	1			chr6	50823124	50824626	DMR	35	1502	12752598;12752632	10.0418	1.00181	10.0418	1	CpG-island	CpG42401	CpG42401	30.83	100
chr1	3069834	3070741	DMR	116	907	54017;54132	0.137292	0.862354	7.28374	0	CpG-island	CpG274	CpG274	100	22.47		chr2	113541148	113541658	DMR	27	510	8275962;8275988	0.0970552	1.01298	10.3034	0	CpG-island	CpG27921	CpG27921	39.22	17.51		chr6	50823124	50824626	DMR	35	1502	12752598;12752632	10.0418	1.00181	10.0418	1	postTSS1KB-TES	TFAP2B	ENSG00000008196	100	5.39
chr1	3069834	3070741	DMR	116	907	54017;54132	0.137292	0.862354	7.28374	0	TSS	PRDM16	ENSG00000142611	36.82	16.7		chr2	113541148	113541658	DMR	27	510	8275962;8275988	0.0970552	1.01298	10.3034	0	TSS	PGM5P4	ENSG00000225398	100	25.5		chr4	92304236	92306330	DMR	69	2094	11255751;11255819	9.96275	0.998379	9.96275	1	Summary	1	2	1
chr1	3069834	3070741	DMR	116	907	54017;54132	0.137292	0.862354	7.28374	0	postTSS1KB-TES	PRDM16	ENSG00000142611	63.18	0.16		chr2	113541148	113541658	DMR	27	510	8275962;8275988	0.0970552	1.01298	10.3034	0	postTSS1KB-TES	PGM5P4-AS1	ENSG00000231943	100	3.62		chr4	92304236	92306330	DMR	69	2094	11255751;11255819	9.96275	0.998379	9.96275	1	CpG-island	CpG37231	CpG37231	31.47	100
chr7	154052633	154053024	DMR	41	391	14269637;14269677	0.140932	0.850991	7.09564	0.06	Summary	1	0	1			chr15	22258654	22258780	DMR	8	126	4460736;4460743	0.0982606	1.00762	10.177	0	Summary	1	1	0			chr4	92304236	92306330	DMR	69	2094	11255751;11255819	9.96275	0.998379	9.96275	1	TSS	RP11-9B6.1	ENSG00000248511	44.99	47.1
chr7	154052633	154053024	DMR	41	391	14269637;14269677	0.140932	0.850991	7.09564	0.06	CpG-island	CpG47843	CpG47843	100	19.19		chr15	22258654	22258780	DMR	8	126	4460736;4460743	0.0982606	1.00762	10.177	0	CpG-island	CpG14552	CpG14552	100	5.98		chr4	92304236	92306330	DMR	69	2094	11255751;11255819	9.96275	0.998379	9.96275	1	TSS	GRID2	ENSG00000152208	18.43	19.3
chr7	154052633	154053024	DMR	41	391	14269637;14269677	0.140932	0.850991	7.09564	0.06	postTSS1KB-TES	DPP6	ENSG00000130226	100	0.04		chr15	22258654	22258780	DMR	8	126	4460736;4460743	0.0982606	1.00762	10.177	0	TSS	RP11-603B24.2	ENSG00000259098	100	6.3		chr4	92304236	92306330	DMR	69	2094	11255751;11255819	9.96275	0.998379	9.96275	1	postTSS1KB-TES	GRID2	ENSG00000152208	81.57	0.12
chr4	70704849	70706213	DMR	120	1364	11178910;11179029	0.147308	0.831774	6.7885	0	Summary	1	2	1			chr20	62312751	62312914	DMR	6	163	9241536;9241541	0.0984445	1.00681	10.158	0	Summary	1	0	1			chr2	174341091	174343236	DMR	74	2145	8518824;8518897	9.82476	0.992322	9.82476	1	Summary	1	0	0
chr4	70704849	70706213	DMR	120	1364	11178910;11179029	0.147308	0.831774	6.7885	0	CpG-island	CpG36948	CpG36948	77.71	71.67		chr20	62312751	62312914	DMR	6	163	9241536;9241541	0.0984445	1.00681	10.158	0	CpG-island	CpG30889	CpG30889	100	7.89		chr2	174341091	174343236	DMR	74	2145	8518824;8518897	9.82476	0.992322	9.82476	1	CpG-island	CpG28679	CpG28679	80.84	63.99
chr4	70704849	70706213	DMR	120	1364	11178910;11179029	0.147308	0.831774	6.7885	0	TSS	RP11-46J23.1	ENSG00000272986	47.07	32.1		chr20	62312751	62312914	DMR	6	163	9241536;9241541	0.0984445	1.00681	10.158	0	postTSS1KB-TES	LAMA5	ENSG00000130702	100	0.28		chr3	147393744	147393779	DMR	4	35	10597060;10597063	9.20746	0.96414	9.20746	1	Summary	1	1	1
chr4	70704849	70706213	DMR	120	1364	11178910;11179029	0.147308	0.831774	6.7885	0	TSS	RUFY3	ENSG00000018189	26.03	17.75		chr1	113811430	113812318	DMR	57	888	701203;701259	0.0993316	1.00291	10.0673	0	Summary	1	2	1			chr3	147393744	147393779	DMR	4	35	10597060;10597063	9.20746	0.96414	9.20746	1	CpG-island	CpG35090	CpG35090	100	1.1
chr4	70704849	70706213	DMR	120	1364	11178910;11179029	0.147308	0.831774	6.7885	0	postTSS1KB-TES	RUFY3	ENSG00000018189	73.97	0.99		chr1	113811430	113812318	DMR	57	888	701203;701259	0.0993316	1.00291	10.0673	0	CpG-island	CpG2412	CpG2412	63.85	61.17		chr3	147393744	147393779	DMR	4	35	10597060;10597063	9.20746	0.96414	9.20746	1	TSS	ZIC1	ENSG00000152977	100	1.75
chr12	51814626	51815019	DMR	42	393	3045170;3045211	0.156142	0.806481	6.40444	0.02	Summary	1	0	0			chr1	113811430	113812318	DMR	57	888	701203;701259	0.0993316	1.00291	10.0673	0	TSS	RSBN1	ENSG00000081019	94.82	42.1		chr3	147393744	147393779	DMR	4	35	10597060;10597063	9.20746	0.96414	9.20746	1	postTSS1KB-TES	ZIC4	ENSG00000174963	100	0.18
chr12	51814626	51815019	DMR	42	393	3045170;3045211	0.156142	0.806481	6.40444	0.02	CpG-island	CpG9802	CpG9802	100	37.82		chr1	113811430	113812318	DMR	57	888	701203;701259	0.0993316	1.00291	10.0673	0	TSS	RP5-1073O3.2	ENSG00000231128	100	44.4		chr2	242008646	242009469	DMR	23	823	8848900;8848922	8.98009	0.953281	8.98009	0.87	Summary	1	0	1
chr1	1539813	1540200	DMR	33	387	23924;23956	0.159404	0.7975	6.27336	0	Summary	1	1	0			chr1	113811430	113812318	DMR	57	888	701203;701259	0.0993316	1.00291	10.0673	0	postTSS1KB-TES	RSBN1	ENSG00000081019	5.18	0.09		chr2	242008646	242009469	DMR	23	823	8848900;8848922	8.98009	0.953281	8.98009	0.87	CpG-island	CpG29752	CpG29752	100	20.09
chr1	1539813	1540200	DMR	33	387	23924;23956	0.159404	0.7975	6.27336	0	CpG-island	CpG131	CpG131	100	20.54		chr4	48580517	48582046	DMR	21	1529	11098829;11098849	0.101372	0.994084	9.86469	0	Summary	0	0	1			chr2	242008646	242009469	DMR	23	823	8848900;8848922	8.98009	0.953281	8.98009	0.87	postTSS1KB-TES	LINC01237	ENSG00000233806	100	0.42
chr1	1539813	1540200	DMR	33	387	23924;23956	0.159404	0.7975	6.27336	0	TSS	TMEM240	ENSG00000205090	100	19.35		chr4	48580517	48582046	DMR	21	1529	11098829;11098849	0.101372	0.994084	9.86469	0	postTSS1KB-TES	FRYL	ENSG00000075539	100	0.54		chr4	48580517	48582046	DMR	21	1529	11098829;11098849	8.85036	0.946961	8.85036	0.88	Summary	0	0	1
chr22	50177773	50177874	DMR	6	101	9901447;9901452	0.161442	0.791984	6.19418	0.06	Summary	1	0	1			chr1	121118328	121118919	DMR	33	591	733197;733229	0.105568	0.976467	9.47255	0.02	Summary	1	2	0			chr4	48580517	48582046	DMR	21	1529	11098829;11098849	8.85036	0.946961	8.85036	0.88	postTSS1KB-TES	FRYL	ENSG00000075539	100	0.54
chr22	50177773	50177874	DMR	6	101	9901447;9901452	0.161442	0.791984	6.19418	0.06	CpG-island	CpG32929	CpG32929	100	3.85		chr1	121118328	121118919	DMR	33	591	733197;733229	0.105568	0.976467	9.47255	0.02	CpG-island	CpG2530	CpG2530	43.65	68.25		chr4	84496086	84498095	DMR	103	2009	11229719;11229821	8.78748	0.943864	8.78748	1	Summary	1	1	1
chr22	50177773	50177874	DMR	6	101	9901447;9901452	0.161442	0.791984	6.19418	0.06	postTSS1KB-TES	PANX2	ENSG00000073150	100	1.18		chr1	121118328	121118919	DMR	33	591	733197;733229	0.105568	0.976467	9.47255	0.02	TSS	RP11-439A17.4	ENSG00000227193	100	29.55		chr4	84496086	84498095	DMR	103	2009	11229719;11229821	8.78748	0.943864	8.78748	1	CpG-island	CpG37134	CpG37134	79.09	50.61
chr19	18281262	18282451	DMR	117	1189	7161819;7161935	0.165172	0.782062	6.05428	0	Summary	1	2	0			chr1	121118328	121118919	DMR	33	591	733197;733229	0.105568	0.976467	9.47255	0.02	TSS	HIST2H3DP1	ENSG00000213244	100	29.55		chr4	84496086	84498095	DMR	103	2009	11229719;11229821	8.78748	0.943864	8.78748	1	TSS	NKX6-1	ENSG00000163623	32.11	32.25
chr19	18281262	18282451	DMR	117	1189	7161819;7161935	0.165172	0.782062	6.05428	0	CpG-island	CpG24118	CpG24118	77.88	35.1		chr5	3596355	3597440	DMR	63	1085	11662158;11662220	0.105592	0.976371	9.47046	0	Summary	1	1	2			chr4	84496086	84498095	DMR	103	2009	11229719;11229821	8.78748	0.943864	8.78748	1	postTSS1KB-TES	NKX6-1	ENSG00000163623	67.89	24.97
chr19	18281262	18282451	DMR	117	1189	7161819;7161935	0.165172	0.782062	6.05428	0	TSS	JUND	ENSG00000130522	100	59.45		chr5	3596355	3597440	DMR	63	1085	11662158;11662220	0.105592	0.976371	9.47046	0	CpG-island	CpG38650	CpG38650	100	12.35		chr16	88383335	88383743	DMR	56	408	5590926;5590981	8.76428	0.942716	8.76428	1	Summary	1	0	0
chr19	18281262	18282451	DMR	117	1189	7161819;7161935	0.165172	0.782062	6.05428	0	TSS	MIR3188	ENSG00000267959	100	59.45		chr5	3596355	3597440	DMR	63	1085	11662158;11662220	0.105592	0.976371	9.47046	0	TSS	IRX1	ENSG00000170549	64.42	34.95		chr16	88383335	88383743	DMR	56	408	5590926;5590981	8.76428	0.942716	8.76428	1	CpG-island	CpG18137	CpG18137	100	34
chr14	56797348	56798947	DMR	95	1599	4096296;4096390	0.165579	0.780994	6.03941	0	Summary	1	0	0			chr5	3596355	3597440	DMR	63	1085	11662158;11662220	0.105592	0.976371	9.47046	0	postTSS1KB-TES	IRX1	ENSG00000170549	35.58	8.88		chr2	126656151	126657052	DMR	51	901	8331191;8331241	8.47967	0.928379	8.47967	0.97	Summary	1	1	1
chr14	56797348	56798947	DMR	95	1599	4096296;4096390	0.165579	0.780994	6.03941	0	CpG-island	CpG13481	CpG13481	57.72	100		chr5	3596355	3597440	DMR	63	1085	11662158;11662220	0.105592	0.976371	9.47046	0	postTSS1KB-TES	CTD-2012M11.3	ENSG00000259603	100	36.45		chr2	126656151	126657052	DMR	51	901	8331191;8331241	8.47967	0.928379	8.47967	0.97	CpG-island	CpG28065	CpG28065	49.28	93.47
chr17	82091526	82091902	DMR	14	376	6370345;6370358	0.166408	0.778825	6.00931	0	Summary	1	0	1			chr7	149497684	149497961	DMR	39	277	14231765;14231803	0.111	0.954679	9.00905	0.09	Summary	1	1	0			chr2	126656151	126657052	DMR	51	901	8331191;8331241	8.47967	0.928379	8.47967	0.97	TSS	GYPC	ENSG00000136732	86.79	39.1
chr17	82091526	82091902	DMR	14	376	6370345;6370358	0.166408	0.778825	6.00931	0	CpG-island	CpG20926	CpG20926	11.17	12.8		chr7	149497684	149497961	DMR	39	277	14231765;14231803	0.111	0.954679	9.00905	0.09	CpG-island	CpG47725	CpG47725	100	24.38		chr2	126656151	126657052	DMR	51	901	8331191;8331241	8.47967	0.928379	8.47967	0.97	postTSS1KB-TES	GYPC	ENSG00000136732	13.21	0.3
chr17	82091526	82091902	DMR	14	376	6370345;6370358	0.166408	0.778825	6.00931	0	postTSS1KB-TES	FASN	ENSG00000169710	100	1.98		chr7	149497684	149497961	DMR	39	277	14231765;14231803	0.111	0.954679	9.00905	0.09	TSS	ZNF746	ENSG00000181220	100	13.85		chr14	56797082	56799340	DMR	110	2258	4096290;4096399	8.39103	0.923815	8.39103	1	Summary	1	0	0
chr1	234599646	234600174	DMR	40	528	1211805;1211844	0.167313	0.776469	5.9768	0.11	Summary	1	0	0			chr7	132575838	132577296	DMR	135	1458	14149443;14149577	0.113044	0.946754	8.84613	0	Summary	1	0	1			chr14	56797082	56799340	DMR	110	2258	4096290;4096399	8.39103	0.923815	8.39103	1	CpG-island	CpG13481	CpG13481	40.88	100
chr1	234599646	234600174	DMR	40	528	1211805;1211844	0.167313	0.776469	5.9768	0.11	CpG-island	CpG4164	CpG4164	73.11	65.87		chr7	132575838	132577296	DMR	135	1458	14149443;14149577	0.113044	0.946754	8.84613	0	CpG-island	CpG47472	CpG47472	100	71.02		chr2	62505407	62506484	DMR	71	1077	8017526;8017596	8.3768	0.923078	8.3768	1	Summary	1	0	1
chr15	92654830	92656601	DMR	89	1771	4870303;4870391	0.173949	0.759578	5.74881	0.02	Summary	1	0	1			chr7	132575838	132577296	DMR	135	1458	14149443;14149577	0.113044	0.946754	8.84613	0	postTSS1KB-TES	PLXNA4	ENSG00000221866	100	0.28		chr2	62505407	62506484	DMR	71	1077	8017526;8017596	8.3768	0.923078	8.3768	1	CpG-island	CpG27181	CpG27181	68.62	100
chr15	92654830	92656601	DMR	89	1771	4870303;4870391	0.173949	0.759578	5.74881	0.02	CpG-island	CpG15814	CpG15814	45.57	100		chr10	46775245	46775434	DMR	8	189	1549583;1549590	0.113658	0.944399	8.7983	0.09	Summary	1	1	1			chr2	62505407	62506484	DMR	71	1077	8017526;8017596	8.3768	0.923078	8.3768	1	postTSS1KB-TES	TMEM17	ENSG00000186889	100	10.09
chr15	92654830	92656601	DMR	89	1771	4870303;4870391	0.173949	0.759578	5.74881	0.02	postTSS1KB-TES	FAM174B	ENSG00000185442	100	0.93		chr10	46775245	46775434	DMR	8	189	1549583;1549590	0.113658	0.944399	8.7983	0.09	CpG-island	CpG5087	CpG5087	17.46	3.7		chr7	132575401	132577296	DMR	146	1895	14149432;14149577	8.20126	0.91388	8.20126	1	Summary	1	0	1
chr19	1422649	1422779	DMR	4	130	6919185;6919188	0.181998	0.739933	5.49456	0.13	Summary	0	0	1			chr10	46775245	46775434	DMR	8	189	1549583;1549590	0.113658	0.944399	8.7983	0.09	TSS	DUSP8P3	ENSG00000215097	100	9.45		chr7	132575401	132577296	DMR	146	1895	14149432;14149577	8.20126	0.91388	8.20126	1	CpG-island	CpG47472	CpG47472	83.43	77.01
chr19	1422649	1422779	DMR	4	130	6919185;6919188	0.181998	0.739933	5.49456	0.13	postTSS1KB-TES	DAZAP1	ENSG00000071626	100	0.48		chr10	46775245	46775434	DMR	8	189	1549583;1549590	0.113658	0.944399	8.7983	0.09	postTSS1KB-TES	GLUD1P7	ENSG00000265366	100	0.71		chr7	132575401	132577296	DMR	146	1895	14149432;14149577	8.20126	0.91388	8.20126	1	postTSS1KB-TES	PLXNA4	ENSG00000221866	100	0.36
chr1	1699168	1699305	DMR	8	137	28001;28008	0.182493	0.738755	5.47968	0	Summary	0	1	2			chr17	27353396	27353908	DMR	34	512	5915518;5915551	0.114496	0.941208	8.7339	0.11	Summary	1	1	0			chr6	168440094	168442664	DMR	146	2570	13209345;13209490	8.18687	0.913118	8.18687	1	Summary	1	1	1
chr1	1699168	1699305	DMR	8	137	28001;28008	0.182493	0.738755	5.47968	0	TSS	MMP23A	ENSG00000215914	100	6.85		chr17	27353396	27353908	DMR	34	512	5915518;5915551	0.114496	0.941208	8.7339	0.11	CpG-island	CpG19302	CpG19302	74.22	73.08		chr6	168440094	168442664	DMR	146	2570	13209345;13209490	8.18687	0.913118	8.18687	1	CpG-island	CpG43790	CpG43790	64.67	100
chr1	1699168	1699305	DMR	8	137	28001;28008	0.182493	0.738755	5.47968	0	postTSS1KB-TES	MMP23B	ENSG00000189409	100	0.2		chr17	27353396	27353908	DMR	34	512	5915518;5915551	0.114496	0.941208	8.7339	0.11	TSS	RP11-173M1.5	ENSG00000265683	36.72	9.4		chr6	168440094	168442664	DMR	146	2570	13209345;13209490	8.18687	0.913118	8.18687	1	TSS	SMOC2	ENSG00000112562	77.82	100
chr1	1699168	1699305	DMR	8	137	28001;28008	0.182493	0.738755	5.47968	0	postTSS1KB-TES	CDK11B	ENSG00000248333	100	0.16		chr8	73293787	73294583	DMR	54	796	14720434;14720487	0.116729	0.93282	8.56682	0	Summary	1	1	1			chr6	168440094	168442664	DMR	146	2570	13209345;13209490	8.18687	0.913118	8.18687	1	postTSS1KB-TES	SMOC2	ENSG00000112562	19.96	0.22
chr2	242007029	242007620	DMR	16	591	8848861;8848876	0.182992	0.737568	5.46472	0.19	Summary	1	0	1			chr8	73293787	73294583	DMR	54	796	14720434;14720487	0.116729	0.93282	8.56682	0	CpG-island	CpG49121	CpG49121	74.75	30.42		chr2	242007743	242008439	DMR	19	696	8848878;8848896	8.14509	0.910896	8.14509	0.87	Summary	1	0	1
chr2	242007029	242007620	DMR	16	591	8848861;8848876	0.182992	0.737568	5.46472	0.19	CpG-island	CpG29752	CpG29752	100	14.43		chr8	73293787	73294583	DMR	54	796	14720434;14720487	0.116729	0.93282	8.56682	0	TSS	RDH10	ENSG00000121039	100	39.8		chr2	242007743	242008439	DMR	19	696	8848878;8848896	8.14509	0.910896	8.14509	0.87	CpG-island	CpG29752	CpG29752	100	16.99
chr2	242007029	242007620	DMR	16	591	8848861;8848876	0.182992	0.737568	5.46472	0.19	postTSS1KB-TES	LINC01237	ENSG00000233806	100	0.3		chr8	73293787	73294583	DMR	54	796	14720434;14720487	0.116729	0.93282	8.56682	0	postTSS1KB-TES	RPL7	ENSG00000147604	100	17.6		chr2	242007743	242008439	DMR	19	696	8848878;8848896	8.14509	0.910896	8.14509	0.87	postTSS1KB-TES	LINC01237	ENSG00000233806	100	0.35
chr11	403977	404240	DMR	9	263	2036689;2036697	0.185425	0.731833	5.39303	0.11	Summary	0	0	1			chr11	68212720	68213444	DMR	89	724	2426317;2426405	0.117235	0.930943	8.52988	0.06	Summary	1	1	1			chr1	111203091	111205217	DMR	86	2126	686819;686904	8.13854	0.910547	8.13854	1	Summary	1	1	2
chr11	403977	404240	DMR	9	263	2036689;2036697	0.185425	0.731833	5.39303	0.11	postTSS1KB-TES	PKP3	ENSG00000184363	100	2.33		chr11	68212720	68213444	DMR	89	724	2426317;2426405	0.117235	0.930943	8.52988	0.06	CpG-island	CpG7856	CpG7856	100	34.94		chr1	111203091	111205217	DMR	86	2126	686819;686904	8.13854	0.910547	8.13854	1	CpG-island	CpG2357	CpG2357	46.57	100
chr7	224720	225025	DMR	24	305	13466949;13466972	0.186217	0.729981	5.37008	0.13	Summary	1	0	1			chr11	68212720	68213444	DMR	89	724	2426317;2426405	0.117235	0.930943	8.52988	0.06	TSS	SUV420H1	ENSG00000110066	85.08	30.8		chr1	111203091	111205217	DMR	86	2126	686819;686904	8.13854	0.910547	8.13854	1	TSS	DENND2D	ENSG00000162777	79.12	84.1
chr7	224720	225025	DMR	24	305	13466949;13466972	0.186217	0.729981	5.37008	0.13	CpG-island	CpG45204	CpG45204	100	15.11		chr11	68212720	68213444	DMR	89	724	2426317;2426405	0.117235	0.930943	8.52988	0.06	postTSS1KB-TES	SUV420H1	ENSG00000110066	14.92	0.19		chr1	111203091	111205217	DMR	86	2126	686819;686904	8.13854	0.910547	8.13854	1	postTSS1KB-TES	DENND2D	ENSG00000162777	20.88	2.71
chr7	224720	225025	DMR	24	305	13466949;13466972	0.186217	0.729981	5.37008	0.13	postTSS1KB-TES	FAM20C	ENSG00000177706	100	0.46		chr2	174341327	174343236	DMR	70	1909	8518828;8518897	0.117425	0.930241	8.51611	0.02	Summary	1	0	0			chr1	111203091	111205217	DMR	86	2126	686819;686904	8.13854	0.910547	8.13854	1	postTSS1KB-TES	CHI3L2	ENSG00000064886	100	5.1
chr1	12594971	12595772	DMR	40	801	159786;159825	0.187444	0.727128	5.33493	0	Summary	1	0	1			chr2	174341327	174343236	DMR	70	1909	8518828;8518897	0.117425	0.930241	8.51611	0.02	CpG-island	CpG28679	CpG28679	78.47	55.28		chr1	234609791	234610897	DMR	111	1106	1212098;1212208	7.75663	0.889673	7.75663	1	Summary	1	1	0
chr1	12594971	12595772	DMR	40	801	159786;159825	0.187444	0.727128	5.33493	0	CpG-island	CpG577	CpG577	68.79	54.34		chr19	49107297	49109007	DMR	89	1710	7441568;7441656	0.119382	0.92306	8.37645	0	Summary	1	0	1			chr1	234609791	234610897	DMR	111	1106	1212098;1212208	7.75663	0.889673	7.75663	1	CpG-island	CpG4165	CpG4165	100	40.25
chr1	12594971	12595772	DMR	40	801	159786;159825	0.187444	0.727128	5.33493	0	postTSS1KB-TES	DHRS3	ENSG00000162496	100	1.64		chr19	49107297	49109007	DMR	89	1710	7441568;7441656	0.119382	0.92306	8.37645	0	CpG-island	CpG25228	CpG25228	47.25	100		chr1	234609791	234610897	DMR	111	1106	1212098;1212208	7.75663	0.889673	7.75663	1	TSS	IRF2BP2	ENSG00000168264	66.37	36.7
chr7	154052251	154052343	DMR	8	92	14269619;14269626	0.19134	0.718195	5.22631	0.15	Summary	1	0	1			chr19	49107297	49109007	DMR	89	1710	7441568;7441656	0.119382	0.92306	8.37645	0	postTSS1KB-TES	SNRNP70	ENSG00000104852	76.49	5.9		chr9	113082362	113083496	DMR	54	1134	15533545;15533598	7.64039	0.883115	7.64039	0.87	Summary	1	0	0
chr7	154052251	154052343	DMR	8	92	14269619;14269626	0.19134	0.718195	5.22631	0.15	CpG-island	CpG47843	CpG47843	100	4.52		chr19	18281009	18282314	DMR	136	1305	7161798;7161933	0.120539	0.918872	8.29605	0.04	Summary	1	2	0			chr9	113082362	113083496	DMR	54	1134	15533545;15533598	7.64039	0.883115	7.64039	0.87	CpG-island	CpG51787	CpG51787	100	3.76
chr7	154052251	154052343	DMR	8	92	14269619;14269626	0.19134	0.718195	5.22631	0.15	postTSS1KB-TES	DPP6	ENSG00000130226	100	0.01		chr19	18281009	18282314	DMR	136	1305	7161798;7161933	0.120539	0.918872	8.29605	0.04	CpG-island	CpG24118	CpG24118	90.34	44.69		chr16	33769868	33770103	DMR	4	235	5286263;5286266	7.61067	0.881423	7.61067	1	Summary	0	2	0
chr17	80892386	80892807	DMR	14	421	6343332;6343345	0.192797	0.7149	5.18681	0.06	Summary	0	0	1			chr19	18281009	18282314	DMR	136	1305	7161798;7161933	0.120539	0.918872	8.29605	0.04	TSS	JUND	ENSG00000130522	100	65.25		chr16	33769868	33770103	DMR	4	235	5286263;5286266	7.61067	0.881423	7.61067	1	TSS	ENPP7P13	ENSG00000261580	100	11.75
chr17	80892386	80892807	DMR	14	421	6343332;6343345	0.192797	0.7149	5.18681	0.06	postTSS1KB-TES	RPTOR	ENSG00000141564	100	0.1		chr19	18281009	18282314	DMR	136	1305	7161798;7161933	0.120539	0.918872	8.29605	0.04	TSS	MIR3188	ENSG00000267959	94.79	61.85		chr16	33769868	33770103	DMR	4	235	5286263;5286266	7.61067	0.881423	7.61067	1	TSS	RP11-104C4.4	ENSG00000260308	28.94	3.4
chr18	79687114	79687677	DMR	14	563	6862034;6862047	0.193656	0.712969	5.1638	0.06	Summary	0	0	1			chr19	40798828	40799263	DMR	48	435	7348070;7348117	0.122826	0.910711	8.14163	0.11	Summary	1	1	1			chr10	125773196	125773470	DMR	5	274	1943143;1943147	7.60311	0.880991	7.60311	1	Summary	0	0	1
chr18	79687114	79687677	DMR	14	563	6862034;6862047	0.193656	0.712969	5.1638	0.06	postTSS1KB-TES	CTDP1	ENSG00000060069	100	0.74		chr19	40798828	40799263	DMR	48	435	7348070;7348117	0.122826	0.910711	8.14163	0.11	CpG-island	CpG24762	CpG24762	100	35		chr10	125773196	125773470	DMR	5	274	1943143;1943147	7.60311	0.880991	7.60311	1	postTSS1KB-TES	MMP21	ENSG00000154485	100	3.27
chr8	4147597	4149265	DMR	13	1668	14379953;14379965	5.13162	0.710255	5.13162	1	Summary	0	0	1			chr19	40798828	40799263	DMR	48	435	7348070;7348117	0.122826	0.910711	8.14163	0.11	TSS	EGLN2	ENSG00000269858	100	21.75		chr3	128075743	128077665	DMR	117	1922	10510030;10510146	7.569	0.879038	7.569	1	Summary	1	2	2
chr8	4147597	4149265	DMR	13	1668	14379953;14379965	5.13162	0.710255	5.13162	1	postTSS1KB-TES	CSMD1	ENSG00000183117	100	0.08		chr19	40798828	40799263	DMR	48	435	7348070;7348117	0.122826	0.910711	8.14163	0.11	postTSS1KB-TES	RAB4B-EGLN2	ENSG00000171570	100	1.5		chr3	128075743	128077665	DMR	117	1922	10510030;10510146	7.569	0.879038	7.569	1	CpG-island	CpG34813	CpG34813	80.65	87.72
chr9	137014837	137014904	DMR	5	67	15752691;15752695	0.195153	0.709624	5.12418	0.15	Summary	0	0	1			chr1	1539813	1540248	DMR	42	435	23924;23965	0.124071	0.906329	8.05989	0.06	Summary	1	1	0			chr3	128075743	128077665	DMR	117	1922	10510030;10510146	7.569	0.879038	7.569	1	TSS	RNU2-37P	ENSG00000222627	26.33	25.3
chr9	137014837	137014904	DMR	5	67	15752691;15752695	0.195153	0.709624	5.12418	0.15	postTSS1KB-TES	ABCA2	ENSG00000107331	100	0.32		chr1	1539813	1540248	DMR	42	435	23924;23965	0.124071	0.906329	8.05989	0.06	CpG-island	CpG131	CpG131	100	23.09		chr3	128075743	128077665	DMR	117	1922	10510030;10510146	7.569	0.879038	7.569	1	TSS	RUVBL1-AS1	ENSG00000239608	55.52	53.35
chr6	10390109	10390442	DMR	17	333	12511069;12511085	0.195247	0.709415	5.12171	0.02	Summary	1	0	0			chr1	1539813	1540248	DMR	42	435	23924;23965	0.124071	0.906329	8.05989	0.06	TSS	TMEM240	ENSG00000205090	100	21.75		chr3	128075743	128077665	DMR	117	1922	10510030;10510146	7.569	0.879038	7.569	1	postTSS1KB-TES	RUVBL1	ENSG00000175792	100	2.18
chr6	10390109	10390442	DMR	17	333	12511069;12511085	0.195247	0.709415	5.12171	0.02	CpG-island	CpG41429	CpG41429	66.97	42.31		chr7	154051876	154052999	DMR	77	1123	14269595;14269671	0.125011	0.90305	7.99927	0	Summary	1	0	1			chr3	128075743	128077665	DMR	117	1922	10510030;10510146	7.569	0.879038	7.569	1	postTSS1KB-TES	RUVBL1-AS1	ENSG00000239608	44.48	38.07
chr6	50823124	50823849	DMR	34	725	12752598;12752631	0.19587	0.708033	5.10544	0.02	Summary	1	0	1			chr7	154051876	154052999	DMR	77	1123	14269595;14269671	0.125011	0.90305	7.99927	0	CpG-island	CpG47843	CpG47843	100	55.13		chr9	113086961	113088563	DMR	104	1602	15533692;15533795	7.5686	0.879016	7.5686	0.85	Summary	1	0	0
chr6	50823124	50823849	DMR	34	725	12752598;12752631	0.19587	0.708033	5.10544	0.02	CpG-island	CpG42401	CpG42401	62.34	97.62		chr7	154051876	154052999	DMR	77	1123	14269595;14269671	0.125011	0.90305	7.99927	0	postTSS1KB-TES	DPP6	ENSG00000130226	100	0.11		chr9	113086961	113088563	DMR	104	1602	15533692;15533795	7.5686	0.879016	7.5686	0.85	CpG-island	CpG51787	CpG51787	100	5.31
chr6	50823124	50823849	DMR	34	725	12752598;12752631	0.19587	0.708033	5.10544	0.02	postTSS1KB-TES	TFAP2B	ENSG00000008196	100	2.6		chr3	11642889	11642932	DMR	4	43	10011454;10011457	0.128364	0.891556	7.79032	0.13	Summary	1	0	1			chr9	37026848	37027172	DMR	24	324	15232484;15232507	7.5252	0.876518	7.5252	1	Summary	1	0	1
chr18_KI270863v1_alt	129627	130310	DMR	17	683	6879419;6879435	0.198739	0.701716	5.03172	0.09	Summary	0	0	0			chr3	11642889	11642932	DMR	4	43	10011454;10011457	0.128364	0.891556	7.79032	0.13	CpG-island	CpG33338	CpG33338	100	5.83		chr9	37026848	37027172	DMR	24	324	15232484;15232507	7.5252	0.876518	7.5252	1	CpG-island	CpG50848	CpG50848	100	18.08
chr16	3012722	3012853	DMR	7	131	5049317;5049323	0.198952	0.701251	5.02633	0.02	Summary	0	1	0			chr3	11642889	11642932	DMR	4	43	10011454;10011457	0.128364	0.891556	7.79032	0.13	postTSS1KB-TES	VGLL4	ENSG00000144560	100	0.02		chr9	37026848	37027172	DMR	24	324	15232484;15232507	7.5252	0.876518	7.5252	1	postTSS1KB-TES	PAX5	ENSG00000196092	100	0.16
chr16	3012722	3012853	DMR	7	131	5049317;5049323	0.198952	0.701251	5.02633	0.02	TSS	CLDN9	ENSG00000213937	100	6.55		chr7	3300567	3301466	DMR	102	899	13523324;13523425	0.128861	0.889879	7.76031	0	Summary	1	2	1			chr10	8033938	8036956	DMR	119	3018	1350715;1350833	7.40529	0.869542	7.40529	1	Summary	2	0	0
chr5	53202656	53203447	DMR	10	791	11857258;11857267	5.00284	0.699217	5.00284	0.98	Summary	0	0	0			chr7	3300567	3301466	DMR	102	899	13523324;13523425	0.128861	0.889879	7.76031	0	CpG-island	CpG45515	CpG45515	82.76	53.95		chr10	8033938	8036956	DMR	119	3018	1350715;1350833	7.40529	0.869542	7.40529	1	CpG-island	CpG4583	CpG4583	41.72	100
chr6	29717864	29717905	DMR	3	41	12616371;12616373	0.199956	0.699066	5.00111	0	Summary	0	0	0			chr7	3300567	3301466	DMR	102	899	13523324;13523425	0.128861	0.889879	7.76031	0	TSS	AC073316.1	ENSG00000236708	1.56	0.7		chr10	8033938	8036956	DMR	119	3018	1350715;1350833	7.40529	0.869542	7.40529	1	CpG-island	CpG4584	CpG4584	18.19	100
chr15	100543588	100544850	DMR	68	1262	4912689;4912756	0.199979	0.699016	5.00053	0.09	Summary	1	1	1			chr7	3300567	3301466	DMR	102	899	13523324;13523425	0.128861	0.889879	7.76031	0	TSS	SDK1	ENSG00000146555	100	44.95		chr15	89368816	89369172	DMR	12	356	4845986;4845997	7.37542	0.867787	7.37542	0.9	Summary	1	1	1
chr15	100543588	100544850	DMR	68	1262	4912689;4912756	0.199979	0.699016	5.00053	0.09	CpG-island	CpG15933	CpG15933	49.68	83.6		chr7	3300567	3301466	DMR	102	899	13523324;13523425	0.128861	0.889879	7.76031	0	postTSS1KB-TES	AC073316.1	ENSG00000236708	98.44	2.37		chr15	89368816	89369172	DMR	12	356	4845986;4845997	7.37542	0.867787	7.37542	0.9	CpG-island	CpG15747	CpG15747	36.52	7.85
chr15	100543588	100544850	DMR	68	1262	4912689;4912756	0.199979	0.699016	5.00053	0.09	TSS	CERS3	ENSG00000154227	67.75	42.75		chr1	3275296	3275499	DMR	6	203	58414;58419	0.12956	0.887529	7.71843	0.06	Summary	0	0	1			chr15	89368816	89369172	DMR	12	356	4845986;4845997	7.37542	0.867787	7.37542	0.9	TSS	MIR9-3	ENSG00000207819	56.46	10.05
chr15	100543588	100544850	DMR	68	1262	4912689;4912756	0.199979	0.699016	5.00053	0.09	postTSS1KB-TES	CERS3	ENSG00000154227	32.25	0.28		chr1	3275296	3275499	DMR	6	203	58414;58419	0.12956	0.887529	7.71843	0.06	postTSS1KB-TES	PRDM16	ENSG00000142611	100	0.06		chr15	89368816	89369172	DMR	12	356	4845986;4845997	7.37542	0.867787	7.37542	0.9	postTSS1KB-TES	LINC00925	ENSG00000255571	100	0.99
chr19	15425704	15425933	DMR	9	229	7125775;7125783	0.200598	0.697674	4.9851	0.02	Summary	0	0	1			chr6	4478760	4480254	DMR	12	1494	12479685;12479696	0.130598	0.884062	7.65707	0	Summary	0	0	0			chr8	98947897	98950225	DMR	90	2328	14808840;14808929	7.24457	0.860013	7.24457	1	Summary	1	0	1
chr19	15425704	15425933	DMR	9	229	7125775;7125783	0.200598	0.697674	4.9851	0.02	postTSS1KB-TES	WIZ	ENSG00000011451	100	0.79		chr10	63132912	63134071	DMR	41	1159	1607313;1607353	0.131506	0.881053	7.60419	0.02	Summary	1	1	0			chr8	98947897	98950225	DMR	90	2328	14808840;14808929	7.24457	0.860013	7.24457	1	CpG-island	CpG49412	CpG49412	40.42	100
chr10	16520958	16521427	DMR	40	469	1400606;1400645	0.201312	0.696129	4.9674	0.17	Summary	1	1	1			chr10	63132912	63134071	DMR	41	1159	1607313;1607353	0.131506	0.881053	7.60419	0.02	CpG-island	CpG5270	CpG5270	39.43	100		chr8	98947897	98950225	DMR	90	2328	14808840;14808929	7.24457	0.860013	7.24457	1	postTSS1KB-TES	OSR2	ENSG00000164920	100	34.74
chr10	16520958	16521427	DMR	40	469	1400606;1400645	0.201312	0.696129	4.9674	0.17	CpG-island	CpG4709	CpG4709	100	21.15		chr10	63132912	63134071	DMR	41	1159	1607313;1607353	0.131506	0.881053	7.60419	0.02	TSS	NRBF2	ENSG00000148572	100	57.95		chr13	112071742	112073759	DMR	150	2017	3887355;3887504	7.16667	0.855318	7.16667	1	Summary	1	0	0
chr10	16520958	16521427	DMR	40	469	1400606;1400645	0.201312	0.696129	4.9674	0.17	TSS	C1QL3	ENSG00000165985	89.98	21.1		chr5	83721668	83722210	DMR	25	542	11983948;11983972	0.134216	0.872197	7.45069	0.06	Summary	1	1	0			chr13	112071742	112073759	DMR	150	2017	3887355;3887504	7.16667	0.855318	7.16667	1	CpG-island	CpG12649	CpG12649	100	25.68
chr10	16520958	16521427	DMR	40	469	1400606;1400645	0.201312	0.696129	4.9674	0.17	postTSS1KB-TES	C1QL3	ENSG00000165985	10.02	0.65		chr5	83721668	83722210	DMR	25	542	11983948;11983972	0.134216	0.872197	7.45069	0.06	CpG-island	CpG39604	CpG39604	24.91	29.09		chr12	15322180	15323168	DMR	57	988	2889020;2889076	7.14618	0.854074	7.14618	1	Summary	1	1	1
chr8	123665144	123666038	DMR	3	894	14894340;14894342	4.93887	0.693627	4.93887	1	Summary	0	0	0			chr5	83721668	83722210	DMR	25	542	11983948;11983972	0.134216	0.872197	7.45069	0.06	TSS	HAPLN1	ENSG00000145681	100	27.1		chr12	15322180	15323168	DMR	57	988	2889020;2889076	7.14618	0.854074	7.14618	1	CpG-island	CpG9296	CpG9296	59.01	100
chr16	29187186	29187369	DMR	5	183	5242085;5242089	0.203218	0.692037	4.92081	0.22	Summary	0	0	1			chr10	16520297	16521693	DMR	109	1396	1400550;1400658	0.136284	0.865554	7.3376	0	Summary	1	1	1			chr12	15322180	15323168	DMR	57	988	2889020;2889076	7.14618	0.854074	7.14618	1	TSS	PTPRO	ENSG00000151490	100	49.4
chr16	29187186	29187369	DMR	5	183	5242085;5242089	0.203218	0.692037	4.92081	0.22	postTSS1KB-TES	RP11-426C22.5	ENSG00000260517	100	0.18		chr10	16520297	16521693	DMR	109	1396	1400550;1400658	0.136284	0.865554	7.3376	0	CpG-island	CpG4709	CpG4709	100	62.94		chr12	15322180	15323168	DMR	57	988	2889020;2889076	7.14618	0.854074	7.14618	1	postTSS1KB-TES	RERG	ENSG00000134533	100	0.41
chr5	3595946	3597440	DMR	123	1494	11662098;11662220	0.204685	0.688915	4.88556	0	Summary	1	1	2			chr10	16520297	16521693	DMR	109	1396	1400550;1400658	0.136284	0.865554	7.3376	0	TSS	C1QL3	ENSG00000165985	49.28	34.4		chr19	42069898	42070566	DMR	22	668	7360296;7360317	7.12814	0.852976	7.12814	1	Summary	0	1	1
chr5	3595946	3597440	DMR	123	1494	11662098;11662220	0.204685	0.688915	4.88556	0	CpG-island	CpG38650	CpG38650	100	17.01		chr10	16520297	16521693	DMR	109	1396	1400550;1400658	0.136284	0.865554	7.3376	0	postTSS1KB-TES	C1QL3	ENSG00000165985	50.72	9.75		chr19	42069898	42070566	DMR	22	668	7360296;7360317	7.12814	0.852976	7.12814	1	TSS	GRIK5	ENSG00000105737	89.82	30
chr5	3595946	3597440	DMR	123	1494	11662098;11662220	0.204685	0.688915	4.88556	0	TSS	IRX1	ENSG00000170549	74.16	55.4		chr12	121537487	121537959	DMR	53	472	3371111;3371163	0.136568	0.864651	7.32235	0.02	Summary	1	0	1			chr19	42069898	42070566	DMR	22	668	7360296;7360317	7.12814	0.852976	7.12814	1	postTSS1KB-TES	ZNF574	ENSG00000105732	100	5.53
chr5	3595946	3597440	DMR	123	1494	11662098;11662220	0.204685	0.688915	4.88556	0	postTSS1KB-TES	IRX1	ENSG00000170549	25.84	8.88		chr12	121537487	121537959	DMR	53	472	3371111;3371163	0.136568	0.864651	7.32235	0.02	CpG-island	CpG10930	CpG10930	100	42.45		chr11_KI270826v1_alt	65365	66865	DMR	26	1500	2763429;2763454	7.05994	0.848801	7.05994	0.92	Summary	0	0	0
chr5	3595946	3597440	DMR	123	1494	11662098;11662220	0.204685	0.688915	4.88556	0	postTSS1KB-TES	CTD-2012M11.3	ENSG00000259603	82.26	41.28		chr12	121537487	121537959	DMR	53	472	3371111;3371163	0.136568	0.864651	7.32235	0.02	postTSS1KB-TES	KDM2B	ENSG00000089094	100	0.31		chr9	99824790	99826495	DMR	52	1705	15479186;15479237	7.04246	0.847724	7.04246	1	Summary	1	0	1
chr15	76341965	76343472	DMR	100	1507	4770532;4770631	0.207262	0.683481	4.82481	0	Summary	1	2	1			chr20	62143658	62143914	DMR	28	256	9238218;9238245	0.139116	0.856624	7.18826	0.11	Summary	1	2	0			chr9	99824790	99826495	DMR	52	1705	15479186;15479237	7.04246	0.847724	7.04246	1	CpG-island	CpG51626	CpG51626	28.68	8.47
chr15	76341965	76343472	DMR	100	1507	4770532;4770631	0.207262	0.683481	4.82481	0	CpG-island	CpG15543	CpG15543	80.23	22.04		chr20	62143658	62143914	DMR	28	256	9238218;9238245	0.139116	0.856624	7.18826	0.11	CpG-island	CpG30874	CpG30874	100	12.37		chr9	99824790	99826495	DMR	52	1705	15479186;15479237	7.04246	0.847724	7.04246	1	postTSS1KB-TES	NR4A3	ENSG00000119508	100	3.87
chr15	76341965	76343472	DMR	100	1507	4770532;4770631	0.207262	0.683481	4.82481	0	TSS	RP11-685G9.2	ENSG00000259514	72.86	54.9		chr20	62143658	62143914	DMR	28	256	9238218;9238245	0.139116	0.856624	7.18826	0.11	TSS	PSMA7	ENSG00000101182	100	12.8		chr1	3275296	3275499	DMR	6	203	58414;58419	7.00907	0.84566	7.00907	0.9	Summary	0	0	1
chr15	76341965	76343472	DMR	100	1507	4770532;4770631	0.207262	0.683481	4.82481	0	TSS	RP11-685G9.4	ENSG00000270036	55.08	41.5		chr20	62143658	62143914	DMR	28	256	9238218;9238245	0.139116	0.856624	7.18826	0.11	TSS	SS18L1	ENSG00000184402	100	12.8		chr1	3275296	3275499	DMR	6	203	58414;58419	7.00907	0.84566	7.00907	0.9	postTSS1KB-TES	PRDM16	ENSG00000142611	100	0.06
chr15	76341965	76343472	DMR	100	1507	4770532;4770631	0.207262	0.683481	4.82481	0	postTSS1KB-TES	ISL2	ENSG00000159556	33.91	10.75		chr19	36267752	36267998	DMR	6	246	7298283;7298288	0.142024	0.847638	7.04105	0.02	Summary	1	0	0			chr1	228280397	228280443	DMR	3	46	1172190;1172192	6.93283	0.84091	6.93283	0.97	Summary	1	0	1
chr1	234610056	234610885	DMR	63	829	1212145;1212207	0.207281	0.683441	4.82437	0.02	Summary	1	1	0			chr19	36267752	36267998	DMR	6	246	7298283;7298288	0.142024	0.847638	7.04105	0.02	CpG-island	CpG24525	CpG24525	100	0.56		chr1	228280397	228280443	DMR	3	46	1172190;1172192	6.93283	0.84091	6.93283	0.97	CpG-island	CpG4055	CpG4055	100	8.63
chr1	234610056	234610885	DMR	63	829	1212145;1212207	0.207281	0.683441	4.82437	0.02	CpG-island	CpG4165	CpG4165	100	30.17		chr13	112071803	112073283	DMR	110	1480	3887357;3887466	0.142343	0.846665	7.02529	0	Summary	1	0	0			chr1	228280397	228280443	DMR	3	46	1172190;1172192	6.93283	0.84091	6.93283	0.97	postTSS1KB-TES	OBSCN	ENSG00000154358	100	0.03
chr1	234610056	234610885	DMR	63	829	1212145;1212207	0.207281	0.683441	4.82437	0.02	TSS	IRF2BP2	ENSG00000168264	56.57	23.45		chr13	112071803	112073283	DMR	110	1480	3887357;3887466	0.142343	0.846665	7.02529	0	CpG-island	CpG12649	CpG12649	100	18.84		chr4	13542284	13542510	DMR	26	226	10973700;10973725	6.92851	0.84064	6.92851	1	Summary	1	0	1
chr6	56896102	56896308	DMR	4	206	12773256;12773259	0.208811	0.680246	4.78901	0.02	Summary	0	0	1			chr16	2777207	2777777	DMR	54	570	5044934;5044987	0.143434	0.843348	6.97185	0.02	Summary	1	2	0			chr4	13542284	13542510	DMR	26	226	10973700;10973725	6.92851	0.84064	6.92851	1	CpG-island	CpG36376	CpG36376	100	7.37
chr6	56896102	56896308	DMR	4	206	12773256;12773259	0.208811	0.680246	4.78901	0.02	postTSS1KB-TES	DST	ENSG00000151914	100	0.04		chr16	2777207	2777777	DMR	54	570	5044934;5044987	0.143434	0.843348	6.97185	0.02	CpG-island	CpG16532	CpG16532	100	46.91		chr4	13542284	13542510	DMR	26	226	10973700;10973725	6.92851	0.84064	6.92851	1	postTSS1KB-TES	NKX3-2	ENSG00000109705	100	7.02
chr19	2341963	2342704	DMR	12	741	6943213;6943224	0.208906	0.680049	4.78684	0.11	Summary	0	0	1			chr16	2777207	2777777	DMR	54	570	5044934;5044987	0.143434	0.843348	6.97185	0.02	TSS	TCEB2	ENSG00000103363	100	28.5		chr16	31568639	31570441	DMR	78	1802	5273594;5273671	6.86312	0.836522	6.86312	1	Summary	2	2	0
chr19	2341963	2342704	DMR	12	741	6943213;6943224	0.208906	0.680049	4.78684	0.11	postTSS1KB-TES	SPPL2B	ENSG00000005206	100	2.94		chr16	2777207	2777777	DMR	54	570	5044934;5044987	0.143434	0.843348	6.97185	0.02	TSS	CTD-2270P14.5	ENSG00000276791	100	28.5		chr16	31568639	31570441	DMR	78	1802	5273594;5273671	6.86312	0.836522	6.86312	1	CpG-island	CpG17205	CpG17205	13.71	100
chr1	111203448	111205093	DMR	84	1645	686820;686903	0.209796	0.678203	4.76654	0.04	Summary	1	1	2			chr22	21676506	21676649	DMR	3	143	9627437;9627439	0.14498	0.838692	6.89751	0.06	Summary	0	0	1			chr16	31568639	31570441	DMR	78	1802	5273594;5273671	6.86312	0.836522	6.86312	1	CpG-island	CpG17206	CpG17206	25.75	100
chr1	111203448	111205093	DMR	84	1645	686820;686903	0.209796	0.678203	4.76654	0.04	CpG-island	CpG2357	CpG2357	60.18	100		chr22	21676506	21676649	DMR	3	143	9627437;9627439	0.14498	0.838692	6.89751	0.06	postTSS1KB-TES	PPIL2	ENSG00000100023	100	0.31		chr16	31568639	31570441	DMR	78	1802	5273594;5273671	6.86312	0.836522	6.86312	1	TSS	CTD-2014E2.5	ENSG00000261741	4.27	3.85
chr1	111203448	111205093	DMR	84	1645	686820;686903	0.209796	0.678203	4.76654	0.04	TSS	DENND2D	ENSG00000162777	94.71	77.9		chr14	56797348	56798947	DMR	95	1599	4096296;4096390	0.145126	0.838254	6.89055	0	Summary	1	0	0			chr16	31568639	31570441	DMR	78	1802	5273594;5273671	6.86312	0.836522	6.86312	1	TSS	CSDAP1	ENSG00000261614	100	90.1
chr1	111203448	111205093	DMR	84	1645	686820;686903	0.209796	0.678203	4.76654	0.04	postTSS1KB-TES	DENND2D	ENSG00000162777	5.29	0.53		chr14	56797348	56798947	DMR	95	1599	4096296;4096390	0.145126	0.838254	6.89055	0	CpG-island	CpG13481	CpG13481	57.72	100		chr10	24951861	24952320	DMR	15	459	1440406;1440420	6.86016	0.836334	6.86016	0.98	Summary	1	2	0
chr1	111203448	111205093	DMR	84	1645	686820;686903	0.209796	0.678203	4.76654	0.04	postTSS1KB-TES	CHI3L2	ENSG00000064886	100	3.95		chr7	73770054	73770260	DMR	30	206	13884006;13884035	0.145481	0.837193	6.87373	0	Summary	1	1	0			chr10	24951861	24952320	DMR	15	459	1440406;1440420	6.86016	0.836334	6.86016	0.98	CpG-island	CpG4814	CpG4814	30.28	17.59
chr17	79843213	79843606	DMR	40	393	6328047;6328086	0.210392	0.676971	4.75303	0.24	Summary	1	0	0			chr7	73770054	73770260	DMR	30	206	13884006;13884035	0.145481	0.837193	6.87373	0	CpG-island	CpG46593	CpG46593	100	11.87		chr10	24951861	24952320	DMR	15	459	1440406;1440420	6.86016	0.836334	6.86016	0.98	TSS	PRTFDC1	ENSG00000099256	100	22.95
chr17	79843213	79843606	DMR	40	393	6328047;6328086	0.210392	0.676971	4.75303	0.24	CpG-island	CpG20717	CpG20717	100	2.97		chr7	73770054	73770260	DMR	30	206	13884006;13884035	0.145481	0.837193	6.87373	0	TSS	CLDN3	ENSG00000165215	100	10.3		chr10	24951861	24952320	DMR	15	459	1440406;1440420	6.86016	0.836334	6.86016	0.98	TSS	RP11-165A20.3	ENSG00000273107	17.21	3.95
chr9	88388194	88388476	DMR	40	282	15403403;15403442	0.210909	0.675906	4.74139	0.07	Summary	1	1	0			chr15	100557427	100557505	DMR	6	78	4913017;4913022	0.14591	0.835914	6.85352	0.24	Summary	1	0	1			chr5	7395235	7395315	DMR	5	80	11682025;11682029	6.83214	0.834557	6.83214	0.9	Summary	1	1	0
chr9	88388194	88388476	DMR	40	282	15403403;15403442	0.210909	0.675906	4.74139	0.07	CpG-island	CpG51396	CpG51396	100	17.75		chr15	100557427	100557505	DMR	6	78	4913017;4913022	0.14591	0.835914	6.85352	0.24	CpG-island	CpG15934	CpG15934	100	1.57		chr5	7395235	7395315	DMR	5	80	11682025;11682029	6.83214	0.834557	6.83214	0.9	CpG-island	CpG38690	CpG38690	100	3.93
chr9	88388194	88388476	DMR	40	282	15403403;15403442	0.210909	0.675906	4.74139	0.07	TSS	SPIN1	ENSG00000106723	100	14.1		chr15	100557427	100557505	DMR	6	78	4913017;4913022	0.14591	0.835914	6.85352	0.24	postTSS1KB-TES	PRKXP1	ENSG00000259205	100	1.76		chr5	7395235	7395315	DMR	5	80	11682025;11682029	6.83214	0.834557	6.83214	0.9	TSS	ADCY2	ENSG00000078295	100	4
chr13	113490843	113491086	DMR	22	243	3906401;3906422	0.210974	0.67577	4.73991	0.06	Summary	1	2	0			chr5	96935743	96935898	DMR	15	155	12022957;12022971	0.147115	0.832344	6.79742	0.07	Summary	1	2	0			chr9	113081628	113081730	DMR	8	102	15533488;15533495	6.80508	0.832833	6.80508	0.67	Summary	1	0	0
chr13	113490843	113491086	DMR	22	243	3906401;3906422	0.210974	0.67577	4.73991	0.06	CpG-island	CpG12751	CpG12751	100	20.77		chr5	96935743	96935898	DMR	15	155	12022957;12022971	0.147115	0.832344	6.79742	0.07	CpG-island	CpG39743	CpG39743	100	9.18		chr9	113081628	113081730	DMR	8	102	15533488;15533495	6.80508	0.832833	6.80508	0.67	CpG-island	CpG51787	CpG51787	100	0.34
chr13	113490843	113491086	DMR	22	243	3906401;3906422	0.210974	0.67577	4.73991	0.06	TSS	DCUN1D2	ENSG00000150401	100	12.15		chr5	96935743	96935898	DMR	15	155	12022957;12022971	0.147115	0.832344	6.79742	0.07	TSS	CTD-2260A17.2	ENSG00000247121	100	7.75		chr2	44928000	44930240	DMR	155	2240	7943766;7943920	6.78868	0.831785	6.78868	1	Summary	1	1	1
chr13	113490843	113491086	DMR	22	243	3906401;3906422	0.210974	0.67577	4.73991	0.06	TSS	TMCO3	ENSG00000150403	100	12.15		chr5	96935743	96935898	DMR	15	155	12022957;12022971	0.147115	0.832344	6.79742	0.07	TSS	LNPEP	ENSG00000113441	100	7.75		chr2	44928000	44930240	DMR	155	2240	7943766;7943920	6.78868	0.831785	6.78868	1	CpG-island	CpG26963	CpG26963	82.77	100
chr2	44928255	44929908	DMR	129	1653	7943779;7943907	0.211015	0.675687	4.739	0	Summary	1	1	1			chr15	76341755	76343175	DMR	98	1420	4770525;4770622	0.147168	0.832185	6.79493	0.02	Summary	1	2	1			chr2	44928000	44930240	DMR	155	2240	7943766;7943920	6.78868	0.831785	6.78868	1	TSS	RP11-89K21.2	ENSG00000278957	62.32	69.8
chr2	44928255	44929908	DMR	129	1653	7943779;7943907	0.211015	0.675687	4.739	0	CpG-island	CpG26963	CpG26963	100	89.16		chr15	76341755	76343175	DMR	98	1420	4770525;4770622	0.147168	0.832185	6.79493	0.02	CpG-island	CpG15543	CpG15543	99.93	25.87		chr2	44928000	44930240	DMR	155	2240	7943766;7943920	6.78868	0.831785	6.78868	1	postTSS1KB-TES	RP11-89K21.1	ENSG00000259439	100	13.08
chr2	44928255	44929908	DMR	129	1653	7943779;7943907	0.211015	0.675687	4.739	0	TSS	RP11-89K21.2	ENSG00000278957	69.03	57.05		chr15	76341755	76343175	DMR	98	1420	4770525;4770622	0.147168	0.832185	6.79493	0.02	TSS	RP11-685G9.2	ENSG00000259514	92.11	65.4		chr11	134838864	134840464	DMR	27	1600	2757767;2757793	6.75492	0.82962	6.75492	0.92	Summary	0	0	0
chr2	44928255	44929908	DMR	129	1653	7943779;7943907	0.211015	0.675687	4.739	0	postTSS1KB-TES	RP11-89K21.1	ENSG00000259439	100	9.65		chr15	76341755	76343175	DMR	98	1420	4770525;4770622	0.147168	0.832185	6.79493	0.02	TSS	RP11-685G9.4	ENSG00000270036	37.54	26.65		chr4	5892503	5892860	DMR	44	357	10915677;10915720	6.74958	0.829276	6.74958	1	Summary	1	1	0
chr6	29716894	29717816	DMR	8	922	12616362;12616369	0.211665	0.674351	4.72445	0.04	Summary	0	0	0			chr15	76341755	76343175	DMR	98	1420	4770525;4770622	0.147168	0.832185	6.79493	0.02	postTSS1KB-TES	ISL2	ENSG00000159556	50.77	15.17		chr4	5892503	5892860	DMR	44	357	10915677;10915720	6.74958	0.829276	6.74958	1	CpG-island	CpG36235	CpG36235	100	34.16
chr19_KI270868v1_alt	22686	23159	DMR	36	473	7624139;7624174	0.214014	0.669557	4.67258	0.07	Summary	1	0	0			chr6	168440373	168442664	DMR	145	2291	13209346;13209490	0.149137	0.826416	6.70526	0	Summary	1	1	1			chr4	5892503	5892860	DMR	44	357	10915677;10915720	6.74958	0.829276	6.74958	1	TSS	CRMP1	ENSG00000072832	100	17.85
chr19_KI270868v1_alt	22686	23159	DMR	36	473	7624139;7624174	0.214014	0.669557	4.67258	0.07	CpG-island	CpG26118	CpG26118	100	42.04		chr6	168440373	168442664	DMR	145	2291	13209346;13209490	0.149137	0.826416	6.70526	0	CpG-island	CpG43790	CpG43790	72.54	100		chr13	112053332	112054423	DMR	64	1091	3886539;3886602	6.72046	0.827399	6.72046	1	Summary	1	0	0
chr16	18385483	18385549	DMR	7	66	5168260;5168266	0.21428	0.669019	4.6668	0.02	Summary	1	0	1			chr6	168440373	168442664	DMR	145	2291	13209346;13209490	0.149137	0.826416	6.70526	0	TSS	SMOC2	ENSG00000112562	77.61	88.9		chr13	112053332	112054423	DMR	64	1091	3886539;3886602	6.72046	0.827399	6.72046	1	CpG-island	CpG12646	CpG12646	81.76	100
chr16	18385483	18385549	DMR	7	66	5168260;5168266	0.21428	0.669019	4.6668	0.02	CpG-island	CpG16860	CpG16860	100	1.55		chr6	168440373	168442664	DMR	145	2291	13209346;13209490	0.149137	0.826416	6.70526	0	postTSS1KB-TES	SMOC2	ENSG00000112562	22.39	0.22		chr9	113059790	113060598	DMR	63	808	15532658;15532720	6.70627	0.826481	6.70627	0.82	Summary	1	0	0
chr16	18385483	18385549	DMR	7	66	5168260;5168266	0.21428	0.669019	4.6668	0.02	postTSS1KB-TES	PKD1P5	ENSG00000254681	100	0.25		chr2	44928000	44929953	DMR	144	1953	7943766;7943909	0.150086	0.823661	6.66286	0	Summary	1	1	1			chr9	113059790	113060598	DMR	63	808	15532658;15532720	6.70627	0.826481	6.70627	0.82	CpG-island	CpG51787	CpG51787	99.88	2.67
chr13	18235167	18235449	DMR	17	282	3510689;3510705	0.214813	0.66794	4.65522	0.07	Summary	1	0	0			chr2	44928000	44929953	DMR	144	1953	7943766;7943909	0.150086	0.823661	6.66286	0	CpG-island	CpG26963	CpG26963	94.93	100		chr5	77210466	77211767	DMR	117	1301	11954857;11954973	6.70012	0.826082	6.70012	1	Summary	1	1	1
chr13	18235167	18235449	DMR	17	282	3510689;3510705	0.214813	0.66794	4.65522	0.07	CpG-island	CpG11407	CpG11407	100	5.92		chr2	44928000	44929953	DMR	144	1953	7943766;7943909	0.150086	0.823661	6.66286	0	TSS	RP11-89K21.2	ENSG00000278957	71.48	69.8		chr5	77210466	77211767	DMR	117	1301	11954857;11954973	6.70012	0.826082	6.70012	1	CpG-island	CpG39499	CpG39499	69.02	77.41
chr21	46297576	46298523	DMR	46	947	9532788;9532833	0.215247	0.667063	4.64582	0	Summary	1	0	1			chr2	44928000	44929953	DMR	144	1953	7943766;7943909	0.150086	0.823661	6.66286	0	postTSS1KB-TES	RP11-89K21.1	ENSG00000259439	100	11.41		chr5	77210466	77211767	DMR	117	1301	11954857;11954973	6.70012	0.826082	6.70012	1	TSS	PDE8B	ENSG00000113231	75.56	49.15
chr21	46297576	46298523	DMR	46	947	9532788;9532833	0.215247	0.667063	4.64582	0	CpG-island	CpG31877	CpG31877	60.08	68.39		chr11	132943553	132944460	DMR	90	907	2743328;2743417	0.150238	0.82322	6.6561	0.06	Summary	1	0	1			chr5	77210466	77211767	DMR	117	1301	11954857;11954973	6.70012	0.826082	6.70012	1	postTSS1KB-TES	PDE8B	ENSG00000113231	24.44	0.15
chr21	46297576	46298523	DMR	46	947	9532788;9532833	0.215247	0.667063	4.64582	0	postTSS1KB-TES	YBEY	ENSG00000182362	18.48	1.68		chr11	132943553	132944460	DMR	90	907	2743328;2743417	0.150238	0.82322	6.6561	0.06	CpG-island	CpG8776	CpG8776	87.43	95.2		chr5	11384832	11385818	DMR	77	986	11700153;11700229	6.67303	0.824323	6.67303	1	Summary	1	0	1
chr2	10242375	10242689	DMR	11	314	7765858;7765868	0.218902	0.65975	4.56825	0.04	Summary	0	0	0			chr11	132943553	132944460	DMR	90	907	2743328;2743417	0.150238	0.82322	6.6561	0.06	postTSS1KB-TES	OPCML	ENSG00000183715	100	0.08		chr5	11384832	11385818	DMR	77	986	11700153;11700229	6.67303	0.824323	6.67303	1	CpG-island	CpG38739	CpG38739	58.52	68.69
chr11	132943119	132944170	DMR	88	1051	2743314;2743401	0.219281	0.658998	4.56035	0	Summary	2	0	1			chr2	242007260	242007872	DMR	15	612	8848867;8848881	0.150451	0.822605	6.64668	0.09	Summary	1	0	1			chr5	11384832	11385818	DMR	77	986	11700153;11700229	6.67303	0.824323	6.67303	1	postTSS1KB-TES	CTNND2	ENSG00000169862	100	0.11
chr11	132943119	132944170	DMR	88	1051	2743314;2743401	0.219281	0.658998	4.56035	0	CpG-island	CpG8775	CpG8775	5.8	14.77		chr2	242007260	242007872	DMR	15	612	8848867;8848881	0.150451	0.822605	6.64668	0.09	CpG-island	CpG29752	CpG29752	100	14.94		chr16	88727900	88728084	DMR	6	184	5599112;5599117	6.66336	0.823693	6.66336	1	Summary	0	0	1
chr11	132943119	132944170	DMR	88	1051	2743314;2743401	0.219281	0.658998	4.56035	0	CpG-island	CpG8776	CpG8776	47.86	60.38		chr2	242007260	242007872	DMR	15	612	8848867;8848881	0.150451	0.822605	6.64668	0.09	postTSS1KB-TES	LINC01237	ENSG00000233806	100	0.31		chr16	88727900	88728084	DMR	6	184	5599112;5599117	6.66336	0.823693	6.66336	1	postTSS1KB-TES	PIEZO1	ENSG00000103335	100	0.27
chr11	132943119	132944170	DMR	88	1051	2743314;2743401	0.219281	0.658998	4.56035	0	postTSS1KB-TES	OPCML	ENSG00000183715	100	0.09		chr5	6713003	6713477	DMR	57	474	11678392;11678448	0.150468	0.822555	6.64591	0.07	Summary	1	0	0			chr19	12333387	12333538	DMR	10	151	7086186;7086195	6.64143	0.822261	6.64143	0.83	Summary	1	1	0
chr10	16520695	16520922	DMR	24	227	1400579;1400602	0.219627	0.658315	4.55318	0.04	Summary	1	0	1			chr5	6713003	6713477	DMR	57	474	11678392;11678448	0.150468	0.822555	6.64591	0.07	CpG-island	CpG38680	CpG38680	100	18.34		chr19	12333387	12333538	DMR	10	151	7086186;7086195	6.64143	0.822261	6.64143	0.83	CpG-island	CpG23747	CpG23747	100	29.26
chr10	16520695	16520922	DMR	24	227	1400579;1400602	0.219627	0.658315	4.55318	0.04	CpG-island	CpG4709	CpG4709	100	10.23		chr2	62505407	62506484	DMR	71	1077	8017526;8017596	0.151045	0.820895	6.62056	0	Summary	1	0	1			chr19	12333387	12333538	DMR	10	151	7086186;7086195	6.64143	0.822261	6.64143	0.83	TSS	ZNF563	ENSG00000188868	100	7.55
chr10	16520695	16520922	DMR	24	227	1400579;1400602	0.219627	0.658315	4.55318	0.04	postTSS1KB-TES	C1QL3	ENSG00000165985	100	3.13		chr2	62505407	62506484	DMR	71	1077	8017526;8017596	0.151045	0.820895	6.62056	0	CpG-island	CpG27181	CpG27181	68.62	100		chr8	143867035	143867130	DMR	6	95	15016717;15016722	6.63433	0.821797	6.63433	0.85	Summary	0	0	1
chr20	64315810	64317016	DMR	85	1206	9281993;9282077	0.220129	0.657322	4.54279	0	Summary	1	0	0			chr2	62505407	62506484	DMR	71	1077	8017526;8017596	0.151045	0.820895	6.62056	0	postTSS1KB-TES	TMEM17	ENSG00000186889	100	10.09		chr8	143867035	143867130	DMR	6	95	15016717;15016722	6.63433	0.821797	6.63433	0.85	postTSS1KB-TES	EPPK1	ENSG00000261150	100	0.47
chr20	64315810	64317016	DMR	85	1206	9281993;9282077	0.220129	0.657322	4.54279	0	CpG-island	CpG31108	CpG31108	59.78	88.36		chr12	42538486	42539975	DMR	11	1489	2995130;2995140	0.152813	0.815841	6.54397	0.06	Summary	0	0	1			chr15	92654830	92656601	DMR	89	1771	4870303;4870391	6.61454	0.820499	6.61454	1	Summary	1	0	1
chr2	119157893	119157978	DMR	8	85	8296684;8296691	0.220716	0.656166	4.53071	0.11	Summary	1	1	0			chr12	42538486	42539975	DMR	11	1489	2995130;2995140	0.152813	0.815841	6.54397	0.06	postTSS1KB-TES	PRICKLE1	ENSG00000139174	100	1.12		chr15	92654830	92656601	DMR	89	1771	4870303;4870391	6.61454	0.820499	6.61454	1	CpG-island	CpG15814	CpG15814	45.57	100
chr2	119157893	119157978	DMR	8	85	8296684;8296691	0.220716	0.656166	4.53071	0.11	CpG-island	CpG27987	CpG27987	100	3.35		chr14	91510661	91510727	DMR	5	66	4265117;4265121	0.155086	0.809428	6.44804	0.52	Summary	1	1	0			chr15	92654830	92656601	DMR	89	1771	4870303;4870391	6.61454	0.820499	6.61454	1	postTSS1KB-TES	FAM174B	ENSG00000185442	100	0.93
chr2	119157893	119157978	DMR	8	85	8296684;8296691	0.220716	0.656166	4.53071	0.11	TSS	C1QL2	ENSG00000144119	100	4.25		chr14	91510661	91510727	DMR	5	66	4265117;4265121	0.155086	0.809428	6.44804	0.52	CpG-island	CpG14013	CpG14013	100	3.99		chr9	113070627	113072036	DMR	101	1409	15533071;15533171	6.6042	0.81982	6.6042	0.83	Summary	1	0	0
chr6	168442246	168442447	DMR	14	201	13209474;13209487	0.221851	0.653939	4.50753	0.06	Summary	1	0	1			chr14	91510661	91510727	DMR	5	66	4265117;4265121	0.155086	0.809428	6.44804	0.52	TSS	SMEK1	ENSG00000100796	100	3.3		chr9	113070627	113072036	DMR	101	1409	15533071;15533171	6.6042	0.81982	6.6042	0.83	CpG-island	CpG51787	CpG51787	100	4.67
chr6	168442246	168442447	DMR	14	201	13209474;13209487	0.221851	0.653939	4.50753	0.06	CpG-island	CpG43790	CpG43790	86.57	10.47		chr19	19385476	19385670	DMR	21	194	7179230;7179250	0.155605	0.807977	6.42653	0.07	Summary	1	1	0			chr1	167629495	167631439	DMR	52	1944	908650;908701	6.51413	0.813857	6.51413	1	Summary	1	2	2
chr6	168442246	168442447	DMR	14	201	13209474;13209487	0.221851	0.653939	4.50753	0.06	postTSS1KB-TES	SMOC2	ENSG00000112562	100	0.09		chr19	19385476	19385670	DMR	21	194	7179230;7179250	0.155605	0.807977	6.42653	0.07	CpG-island	CpG24191	CpG24191	100	17.86		chr1	167629495	167631439	DMR	52	1944	908650;908701	6.51413	0.813857	6.51413	1	CpG-island	CpG3229	CpG3229	19.29	100
chr7	151120282	151120422	DMR	7	140	14246517;14246523	0.222348	0.652966	4.49745	0.06	Summary	0	0	1			chr19	19385476	19385670	DMR	21	194	7179230;7179250	0.155605	0.807977	6.42653	0.07	TSS	GATAD2A	ENSG00000167491	100	9.7		chr1	167629495	167631439	DMR	52	1944	908650;908701	6.51413	0.813857	6.51413	1	TSS	RP3-455J7.4	ENSG00000241666	90.79	88.25
chr7	151120282	151120422	DMR	7	140	14246517;14246523	0.222348	0.652966	4.49745	0.06	postTSS1KB-TES	AGAP3	ENSG00000133612	100	0.24		chr14	56808407	56809357	DMR	58	950	4096496;4096553	0.156578	0.805269	6.38659	0	Summary	1	0	1			chr1	167629495	167631439	DMR	52	1944	908650;908701	6.51413	0.813857	6.51413	1	TSS	RCSD1	ENSG00000198771	82.2	79.9
chr2	62505407	62506484	DMR	71	1077	8017526;8017596	0.223607	0.650515	4.47214	0.04	Summary	1	0	1			chr14	56808407	56809357	DMR	58	950	4096496;4096553	0.156578	0.805269	6.38659	0	CpG-island	CpG13482	CpG13482	100	42.54		chr1	167629495	167631439	DMR	52	1944	908650;908701	6.51413	0.813857	6.51413	1	postTSS1KB-TES	RP3-455J7.4	ENSG00000241666	9.21	7.82
chr2	62505407	62506484	DMR	71	1077	8017526;8017596	0.223607	0.650515	4.47214	0.04	CpG-island	CpG27181	CpG27181	68.62	100		chr14	56808407	56809357	DMR	58	950	4096496;4096553	0.156578	0.805269	6.38659	0	postTSS1KB-TES	OTX2	ENSG00000165588	100	9.92		chr1	167629495	167631439	DMR	52	1944	908650;908701	6.51413	0.813857	6.51413	1	postTSS1KB-TES	RCSD1	ENSG00000198771	17.8	0.46
chr2	62505407	62506484	DMR	71	1077	8017526;8017596	0.223607	0.650515	4.47214	0.04	postTSS1KB-TES	TMEM17	ENSG00000186889	100	10.09		chr8	143867181	143867361	DMR	7	180	15016724;15016730	0.157167	0.803639	6.36266	0	Summary	0	0	1			chr12	53960388	53961754	DMR	78	1366	3064984;3065061	6.51178	0.8137	6.51178	1	Summary	1	0	0
chr16	29229315	29229400	DMR	3	85	5242547;5242549	0.224577	0.648634	4.45281	0	Summary	0	0	0			chr8	143867181	143867361	DMR	7	180	15016724;15016730	0.157167	0.803639	6.36266	0	postTSS1KB-TES	EPPK1	ENSG00000261150	100	0.89		chr12	53960388	53961754	DMR	78	1366	3064984;3065061	6.51178	0.8137	6.51178	1	CpG-island	CpG9896	CpG9896	70.42	100
chr17	82079792	82079833	DMR	3	41	6369940;6369942	0.225162	0.647505	4.44125	0.04	Summary	0	0	1			chr8	143561701	143562008	DMR	7	307	15009678;15009684	0.157407	0.802975	6.35295	0.09	Summary	0	0	1			chr4	8867739	8867893	DMR	21	154	10951114;10951134	6.50677	0.813366	6.50677	1	Summary	1	0	1
chr17	82079792	82079833	DMR	3	41	6369940;6369942	0.225162	0.647505	4.44125	0.04	postTSS1KB-TES	FASN	ENSG00000169710	100	0.22		chr8	143561701	143562008	DMR	7	307	15009678;15009684	0.157407	0.802975	6.35295	0.09	postTSS1KB-TES	GSDMD	ENSG00000104518	100	3.47		chr4	8867739	8867893	DMR	21	154	10951114;10951134	6.50677	0.813366	6.50677	1	CpG-island	CpG36322	CpG36322	100	15.05
chr12	121537250	121538624	DMR	113	1374	3371097;3371209	0.227355	0.643296	4.39842	0	Summary	1	0	1			chr10	122163506	122164448	DMR	55	942	1915773;1915827	0.157764	0.801993	6.33859	0.06	Summary	1	0	1			chr4	8867739	8867893	DMR	21	154	10951114;10951134	6.50677	0.813366	6.50677	1	postTSS1KB-TES	HMX1	ENSG00000215612	100	0.62
chr12	121537250	121538624	DMR	113	1374	3371097;3371209	0.227355	0.643296	4.39842	0	CpG-island	CpG10930	CpG10930	71.69	88.58		chr10	122163506	122164448	DMR	55	942	1915773;1915827	0.157764	0.801993	6.33859	0.06	CpG-island	CpG6166	CpG6166	55.31	75.29		chr17	8063924	8064182	DMR	14	258	5766771;5766784	6.49469	0.812559	6.49469	0.98	Summary	1	1	0
chr12	121537250	121538624	DMR	113	1374	3371097;3371209	0.227355	0.643296	4.39842	0	postTSS1KB-TES	KDM2B	ENSG00000089094	100	0.91		chr10	122163506	122164448	DMR	55	942	1915773;1915827	0.157764	0.801993	6.33859	0.06	postTSS1KB-TES	TACC2	ENSG00000138162	100	0.36		chr17	8063924	8064182	DMR	14	258	5766771;5766784	6.49469	0.812559	6.49469	0.98	CpG-island	CpG18889	CpG18889	86.05	100
chr20	62212517	62213932	DMR	37	1415	9239565;9239601	0.227973	0.642117	4.38649	0.11	Summary	0	0	0			chr12	121538149	121538355	DMR	14	206	3371188;3371201	0.158461	0.800078	6.31071	0.19	Summary	1	0	1			chr17	8063924	8064182	DMR	14	258	5766771;5766784	6.49469	0.812559	6.49469	0.98	TSS	RP11-599B13.9	ENSG00000275011	100	12.9
chr9	14992777	14994110	DMR	46	1333	15142222;15142267	0.227982	0.642099	4.38631	0	Summary	1	1	1			chr12	121538149	121538355	DMR	14	206	3371188;3371201	0.158461	0.800078	6.31071	0.19	CpG-island	CpG10930	CpG10930	41.75	7.73		chr6	5998273	5999430	DMR	38	1157	12488706;12488743	6.49221	0.812393	6.49221	0.97	Summary	1	0	1
chr9	14992777	14994110	DMR	46	1333	15142222;15142267	0.227982	0.642099	4.38631	0	CpG-island	CpG50504	CpG50504	17.18	100		chr12	121538149	121538355	DMR	14	206	3371188;3371201	0.158461	0.800078	6.31071	0.19	postTSS1KB-TES	KDM2B	ENSG00000089094	100	0.14		chr6	5998273	5999430	DMR	38	1157	12488706;12488743	6.49221	0.812393	6.49221	0.97	CpG-island	CpG41345	CpG41345	44.43	63.14
chr9	14992777	14994110	DMR	46	1333	15142222;15142267	0.227982	0.642099	4.38631	0	TSS	RP11-54D18.2	ENSG00000215237	100	66.65		chr18	75286219	75286488	DMR	6	269	6823090;6823095	0.158517	0.799925	6.30849	0.09	Summary	0	0	1			chr6	5998273	5999430	DMR	38	1157	12488706;12488743	6.49221	0.812393	6.49221	0.97	postTSS1KB-TES	NRN1	ENSG00000124785	100	13.44
chr9	14992777	14994110	DMR	46	1333	15142222;15142267	0.227982	0.642099	4.38631	0	postTSS1KB-TES	CLCN3P1	ENSG00000232000	100	0.84		chr18	75286219	75286488	DMR	6	269	6823090;6823095	0.158517	0.799925	6.30849	0.09	postTSS1KB-TES	TSHZ1	ENSG00000179981	100	0.34		chr3	9809467	9810863	DMR	73	1396	9996843;9996915	6.45981	0.81022	6.45981	1	Summary	1	0	2
chr13	112072052	112073753	DMR	140	1701	3887364;3887503	0.228239	0.64161	4.38137	0	Summary	1	0	0			chr7	711698	712332	DMR	44	634	13476772;13476815	0.160973	0.793246	6.21221	0.02	Summary	1	0	1			chr3	9809467	9810863	DMR	73	1396	9996843;9996915	6.45981	0.81022	6.45981	1	CpG-island	CpG33287	CpG33287	49.79	100
chr13	112072052	112073753	DMR	140	1701	3887364;3887503	0.228239	0.64161	4.38137	0	CpG-island	CpG12649	CpG12649	100	21.65		chr7	711698	712332	DMR	44	634	13476772;13476815	0.160973	0.793246	6.21221	0.02	CpG-island	CpG45274	CpG45274	40.54	34.08		chr3	9809467	9810863	DMR	73	1396	9996843;9996915	6.45981	0.81022	6.45981	1	postTSS1KB-TES	ARPC4-TTLL3	ENSG00000250151	100	3.38
chr2	216227491	216228184	DMR	22	693	8670347;8670368	0.23124	0.635936	4.3245	0.06	Summary	1	0	0			chr7	711698	712332	DMR	44	634	13476772;13476815	0.160973	0.793246	6.21221	0.02	postTSS1KB-TES	PRKAR1B	ENSG00000188191	100	0.36		chr3	9809467	9810863	DMR	73	1396	9996843;9996915	6.45981	0.81022	6.45981	1	postTSS1KB-TES	TTLL3	ENSG00000214021	100	3.03
chr2	216227491	216228184	DMR	22	693	8670347;8670368	0.23124	0.635936	4.3245	0.06	CpG-island	CpG29235	CpG29235	10.53	26.64		chr19	10502439	10502746	DMR	36	307	7062968;7063003	0.161156	0.792754	6.20518	0.06	Summary	1	1	1			chr1	3068534	3071511	DMR	302	2977	53895;54196	6.42271	0.807718	6.42271	1	Summary	1	2	1
chr19_KI270865v1_alt	41784	42002	DMR	9	218	7621297;7621305	0.232068	0.634384	4.30907	0.11	Summary	0	0	0			chr19	10502439	10502746	DMR	36	307	7062968;7063003	0.161156	0.792754	6.20518	0.06	CpG-island	CpG23618	CpG23618	100	24.88		chr1	3068534	3071511	DMR	302	2977	53895;54196	6.42271	0.807718	6.42271	1	CpG-island	CpG274	CpG274	96.2	70.94
chr21	36069842	36070063	DMR	21	221	9431418;9431438	0.233053	0.632545	4.29086	0.07	Summary	1	1	2			chr19	10502439	10502746	DMR	36	307	7062968;7063003	0.161156	0.792754	6.20518	0.06	TSS	KEAP1	ENSG00000079999	1.63	0.25		chr1	3068534	3071511	DMR	302	2977	53895;54196	6.42271	0.807718	6.42271	1	TSS	LINC00982	ENSG00000177133	30.33	45.15
chr21	36069842	36070063	DMR	21	221	9431418;9431438	0.233053	0.632545	4.29086	0.07	CpG-island	CpG31543	CpG31543	100	34.64		chr19	10502439	10502746	DMR	36	307	7062968;7063003	0.161156	0.792754	6.20518	0.06	postTSS1KB-TES	KEAP1	ENSG00000079999	98.37	1.82		chr1	3068534	3071511	DMR	302	2977	53895;54196	6.42271	0.807718	6.42271	1	TSS	PRDM16	ENSG00000142611	54.89	81.7
chr21	36069842	36070063	DMR	21	221	9431418;9431438	0.233053	0.632545	4.29086	0.07	TSS	CBR1	ENSG00000159228	100	11.05		chr1	111203448	111205217	DMR	85	1769	686820;686904	0.163587	0.786252	6.11297	0	Summary	1	1	2			chr1	3068534	3071511	DMR	302	2977	53895;54196	6.42271	0.807718	6.42271	1	postTSS1KB-TES	PRDM16	ENSG00000142611	45.11	0.36
chr21	36069842	36070063	DMR	21	221	9431418;9431438	0.233053	0.632545	4.29086	0.07	postTSS1KB-TES	SETD4	ENSG00000185917	100	0.5		chr1	111203448	111205217	DMR	85	1769	686820;686904	0.163587	0.786252	6.11297	0	CpG-island	CpG2357	CpG2357	55.96	100		chr11	67415015	67416507	DMR	68	1492	2416722;2416789	6.39368	0.805751	6.39368	1	Summary	1	1	2
chr21	36069842	36070063	DMR	21	221	9431418;9431438	0.233053	0.632545	4.29086	0.07	postTSS1KB-TES	AP000688.14	ENSG00000230212	100	0.39		chr1	111203448	111205217	DMR	85	1769	686820;686904	0.163587	0.786252	6.11297	0	TSS	DENND2D	ENSG00000162777	95.08	84.1		chr11	67415015	67416507	DMR	68	1492	2416722;2416789	6.39368	0.805751	6.39368	1	CpG-island	CpG7818	CpG7818	28.69	100
chr3	127030357	127030604	DMR	5	247	10502119;10502123	0.233098	0.632462	4.29005	0.04	Summary	0	0	1			chr1	111203448	111205217	DMR	85	1769	686820;686904	0.163587	0.786252	6.11297	0	postTSS1KB-TES	DENND2D	ENSG00000162777	4.92	0.53		chr11	67415015	67416507	DMR	68	1492	2416722;2416789	6.39368	0.805751	6.39368	1	TSS	CARNS1	ENSG00000172508	63.87	47.65
chr3	127030357	127030604	DMR	5	247	10502119;10502123	0.233098	0.632462	4.29005	0.04	postTSS1KB-TES	PLXNA1	ENSG00000114554	100	0.52		chr1	111203448	111205217	DMR	85	1769	686820;686904	0.163587	0.786252	6.11297	0	postTSS1KB-TES	CHI3L2	ENSG00000064886	100	4.25		chr11	67415015	67416507	DMR	68	1492	2416722;2416789	6.39368	0.805751	6.39368	1	postTSS1KB-TES	PPP1CA	ENSG00000172531	100	6.78
chr19	10333315	10333565	DMR	27	250	7060058;7060084	0.234391	0.630059	4.26637	0.2	Summary	1	2	0			chr1	12594713	12596356	DMR	77	1643	159783;159859	0.163632	0.786132	6.11128	0	Summary	1	0	1			chr11	67415015	67416507	DMR	68	1492	2416722;2416789	6.39368	0.805751	6.39368	1	postTSS1KB-TES	CARNS1	ENSG00000172508	36.13	5.59
chr19	10333315	10333565	DMR	27	250	7060058;7060084	0.234391	0.630059	4.26637	0.2	CpG-island	CpG23603	CpG23603	100	10.71		chr1	12594713	12596356	DMR	77	1643	159783;159859	0.163632	0.786132	6.11128	0	CpG-island	CpG577	CpG577	61.72	100		chr9	113077093	113077675	DMR	29	582	15533352;15533380	6.38536	0.805185	6.38536	0.85	Summary	1	0	0
chr19	10333315	10333565	DMR	27	250	7060058;7060084	0.234391	0.630059	4.26637	0.2	TSS	RAVER1	ENSG00000161847	100	12.5		chr1	12594713	12596356	DMR	77	1643	159783;159859	0.163632	0.786132	6.11128	0	postTSS1KB-TES	DHRS3	ENSG00000162496	100	3.37		chr9	113077093	113077675	DMR	29	582	15533352;15533380	6.38536	0.805185	6.38536	0.85	CpG-island	CpG51787	CpG51787	100	1.93
chr19	10333315	10333565	DMR	27	250	7060058;7060084	0.234391	0.630059	4.26637	0.2	TSS	AC114271.2	ENSG00000274425	100	12.5		chr9	61856081	61856302	DMR	6	221	15290896;15290901	0.163869	0.785502	6.10242	0.02	Summary	1	0	0			chr1	12594713	12596356	DMR	77	1643	159783;159859	6.36618	0.803879	6.36618	1	Summary	1	0	1
chr11	615514	615783	DMR	20	269	2042258;2042277	0.23494	0.629043	4.25641	0.17	Summary	1	1	0			chr9	61856081	61856302	DMR	6	221	15290896;15290901	0.163869	0.785502	6.10242	0.02	CpG-island	CpG51033	CpG51033	100	22.85		chr1	12594713	12596356	DMR	77	1643	159783;159859	6.36618	0.803879	6.36618	1	CpG-island	CpG577	CpG577	61.72	100
chr11	615514	615783	DMR	20	269	2042258;2042277	0.23494	0.629043	4.25641	0.17	CpG-island	CpG6582	CpG6582	100	8.86		chr16	86965616	86966196	DMR	9	580	5570388;5570396	6.10112	0.785409	6.10112	0.72	Summary	0	0	0			chr1	12594713	12596356	DMR	77	1643	159783;159859	6.36618	0.803879	6.36618	1	postTSS1KB-TES	DHRS3	ENSG00000162496	100	3.37
chr11	615514	615783	DMR	20	269	2042258;2042277	0.23494	0.629043	4.25641	0.17	TSS	IRF7	ENSG00000185507	100	13.45		chr21	36698945	36699918	DMR	95	973	9437037;9437131	0.166308	0.779087	6.01294	0.06	Summary	1	1	1			chr1	119007277	119008298	DMR	54	1021	723054;723107	6.36117	0.803537	6.36117	1	Summary	1	0	0
chr19	649521	649566	DMR	3	45	6896235;6896237	0.236269	0.626593	4.23246	0.13	Summary	0	0	1			chr21	36698945	36699918	DMR	95	973	9437037;9437131	0.166308	0.779087	6.01294	0.06	CpG-island	CpG31558	CpG31558	100	17.08		chr1	119007277	119008298	DMR	54	1021	723054;723107	6.36117	0.803537	6.36117	1	CpG-island	CpG2478	CpG2478	100	46.92
chr19	649521	649566	DMR	3	45	6896235;6896237	0.236269	0.626593	4.23246	0.13	postTSS1KB-TES	RNF126	ENSG00000070423	100	0.31		chr21	36698945	36699918	DMR	95	973	9437037;9437131	0.166308	0.779087	6.01294	0.06	TSS	SIM2	ENSG00000159263	100	48.65		chr16	73348517	73349246	DMR	11	729	5470800;5470810	0.158165	0.800889	6.3225	0.05	Summary	0	0	0
chr10	132793770	132793922	DMR	5	152	2005363;2005367	0.23629	0.626555	4.23209	0.17	Summary	1	0	0			chr21	36698945	36699918	DMR	95	973	9437037;9437131	0.166308	0.779087	6.01294	0.06	postTSS1KB-TES	AP000697.6	ENSG00000224269	100	54.33		chr3	177744695	177745467	DMR	7	772	10699376;10699382	0.158166	0.800886	6.32246	0	Summary	0	0	1
chr10	132793770	132793922	DMR	5	152	2005363;2005367	0.23629	0.626555	4.23209	0.17	CpG-island	CpG6382	CpG6382	1.97	0.66		chr1	3068640	3071017	DMR	259	2377	53904;54162	0.166803	0.777797	5.9951	0	Summary	1	2	1			chr3	177744695	177745467	DMR	7	772	10699376;10699382	0.158166	0.800886	6.32246	0	postTSS1KB-TES	LINC00578	ENSG00000228221	100	0.25
chr8	141215880	141216151	DMR	7	271	14975068;14975074	0.239405	0.620867	4.17702	0.17	Summary	0	0	1			chr1	3068640	3071017	DMR	259	2377	53904;54162	0.166803	0.777797	5.9951	0	CpG-island	CpG274	CpG274	100	58.88		chr6	108118781	108120234	DMR	64	1453	12942048;12942111	6.31861	0.800621	6.31861	1	Summary	1	0	1
chr8	141215880	141216151	DMR	7	271	14975068;14975074	0.239405	0.620867	4.17702	0.17	postTSS1KB-TES	SLC45A4	ENSG00000022567	100	0.27		chr1	3068640	3071017	DMR	259	2377	53904;54162	0.166803	0.777797	5.9951	0	TSS	LINC00982	ENSG00000177133	33.53	39.85		chr6	108118781	108120234	DMR	64	1453	12942048;12942111	6.31861	0.800621	6.31861	1	CpG-island	CpG43001	CpG43001	84.17	38.1
chr9	137477881	137477974	DMR	5	93	15765055;15765059	0.239434	0.620814	4.17651	0.04	Summary	0	0	1			chr1	3068640	3071017	DMR	259	2377	53904;54162	0.166803	0.777797	5.9951	0	TSS	PRDM16	ENSG00000142611	64.28	76.4		chr6	108118781	108120234	DMR	64	1453	12942048;12942111	6.31861	0.800621	6.31861	1	postTSS1KB-TES	OSTM1	ENSG00000081087	100	1.18
chr9	137477881	137477974	DMR	5	93	15765055;15765059	0.239434	0.620814	4.17651	0.04	postTSS1KB-TES	PNPLA7	ENSG00000130653	100	0.1		chr1	3068640	3071017	DMR	259	2377	53904;54162	0.166803	0.777797	5.9951	0	postTSS1KB-TES	PRDM16	ENSG00000142611	35.72	0.23		chr13	93227361	93228977	DMR	97	1616	3793472;3793568	6.31716	0.800522	6.31716	1	Summary	1	2	1
chr1	52552858	52553927	DMR	80	1069	467904;467983	0.240519	0.618851	4.15768	0.04	Summary	1	2	0			chr7	150047535	150048684	DMR	94	1149	14236822;14236915	0.16786	0.775053	5.95735	0.02	Summary	1	1	1			chr13	93227361	93228977	DMR	97	1616	3793472;3793568	6.31716	0.800522	6.31716	1	CpG-island	CpG12377	CpG12377	78.16	77.39
chr1	52552858	52553927	DMR	80	1069	467904;467983	0.240519	0.618851	4.15768	0.04	CpG-island	CpG1596	CpG1596	100	79.72		chr7	150047535	150048684	DMR	94	1149	14236822;14236915	0.16786	0.775053	5.95735	0.02	CpG-island	CpG47737	CpG47737	100	55.59		chr13	93227361	93228977	DMR	97	1616	3793472;3793568	6.31716	0.800522	6.31716	1	TSS	RP11-632L2.2	ENSG00000278177	59.16	47.8
chr1	52552858	52553927	DMR	80	1069	467904;467983	0.240519	0.618851	4.15768	0.04	TSS	ZCCHC11	ENSG00000134744	100	53.45		chr7	150047535	150048684	DMR	94	1149	14236822;14236915	0.16786	0.775053	5.95735	0.02	TSS	RP11-545G3.2	ENSG00000276538	100	57.45		chr13	93227361	93228977	DMR	97	1616	3793472;3793568	6.31716	0.800522	6.31716	1	TSS	GPC6	ENSG00000183098	29.76	24.05
chr1	52552858	52553927	DMR	80	1069	467904;467983	0.240519	0.618851	4.15768	0.04	TSS	RP11-25O10.2	ENSG00000272371	10.2	5.45		chr7	150047535	150048684	DMR	94	1149	14236822;14236915	0.16786	0.775053	5.95735	0.02	postTSS1KB-TES	RP11-545G3.1	ENSG00000241449	100	3.27		chr13	93227361	93228977	DMR	97	1616	3793472;3793568	6.31716	0.800522	6.31716	1	postTSS1KB-TES	GPC6	ENSG00000183098	70.24	0.1
chr16	352301	353114	DMR	109	813	4987389;4987497	0.240649	0.618617	4.15544	0.04	Summary	1	1	0			chr12	110123950	110124612	DMR	54	662	3287683;3287736	0.168173	0.774242	5.94624	0.04	Summary	1	1	0			chr15	76341537	76343592	DMR	123	2055	4770511;4770633	6.30567	0.799731	6.30567	1	Summary	1	2	1
chr16	352301	353114	DMR	109	813	4987389;4987497	0.240649	0.618617	4.15544	0.04	CpG-island	CpG16193	CpG16193	100	54.49		chr12	110123950	110124612	DMR	54	662	3287683;3287736	0.168173	0.774242	5.94624	0.04	CpG-island	CpG10688	CpG10688	85.2	66.59		chr15	76341537	76343592	DMR	123	2055	4770511;4770633	6.30567	0.799731	6.30567	1	CpG-island	CpG15543	CpG15543	79.66	29.84
chr16	352301	353114	DMR	109	813	4987389;4987497	0.240649	0.618617	4.15544	0.04	TSS	AXIN1	ENSG00000103126	100	40.65		chr12	110123950	110124612	DMR	54	662	3287683;3287736	0.168173	0.774242	5.94624	0.04	TSS	IFT81	ENSG00000122970	100	33.1		chr15	76341537	76343592	DMR	123	2055	4770511;4770633	6.30567	0.799731	6.30567	1	TSS	RP11-685G9.2	ENSG00000259514	74.26	76.3
chr3	107522787	107524205	DMR	78	1418	10423076;10423153	0.241151	0.61771	4.14677	0.07	Summary	1	1	1			chr4	37976950	37977974	DMR	97	1024	11054312;11054408	0.168632	0.773061	5.93009	0.06	Summary	1	0	1			chr15	76341537	76343592	DMR	123	2055	4770511;4770633	6.30567	0.799731	6.30567	1	TSS	RP11-685G9.4	ENSG00000270036	46.23	47.5
chr3	107522787	107524205	DMR	78	1418	10423076;10423153	0.241151	0.61771	4.14677	0.07	CpG-island	CpG34526	CpG34526	85.12	48.57		chr4	37976950	37977974	DMR	97	1024	11054312;11054408	0.168632	0.773061	5.93009	0.06	CpG-island	CpG36603	CpG36603	87.21	100		chr15	76341537	76343592	DMR	123	2055	4770511;4770633	6.30567	0.799731	6.30567	1	postTSS1KB-TES	ISL2	ENSG00000159556	45.69	19.76
chr3	107522787	107524205	DMR	78	1418	10423076;10423153	0.241151	0.61771	4.14677	0.07	TSS	BBX	ENSG00000114439	81.03	57.45		chr4	37976950	37977974	DMR	97	1024	11054312;11054408	0.168632	0.773061	5.93009	0.06	postTSS1KB-TES	TBC1D1	ENSG00000065882	100	0.41		chr7	73435262	73435307	DMR	3	45	13879670;13879672	6.2873	0.798464	6.2873	0.9	Summary	1	0	1
chr3	107522787	107524205	DMR	78	1418	10423076;10423153	0.241151	0.61771	4.14677	0.07	postTSS1KB-TES	BBX	ENSG00000114439	18.97	0.09		chr16	33769813	33770148	DMR	6	335	5286262;5286267	0.169106	0.771841	5.91345	0	Summary	0	2	0			chr7	73435262	73435307	DMR	3	45	13879670;13879672	6.2873	0.798464	6.2873	0.9	CpG-island	CpG46579	CpG46579	100	2.14
chr19	4042857	4042993	DMR	7	136	6976035;6976041	0.241386	0.617288	4.14275	0.13	Summary	0	0	0			chr16	33769813	33770148	DMR	6	335	5286262;5286267	0.169106	0.771841	5.91345	0	TSS	ENPP7P13	ENSG00000261580	100	16.75		chr7	73435262	73435307	DMR	3	45	13879670;13879672	6.2873	0.798464	6.2873	0.9	postTSS1KB-TES	FZD9	ENSG00000188763	100	3.37
chr5	1284855	1284873	DMR	3	18	11637853;11637855	0.241833	0.616485	4.13509	0.09	Summary	0	0	1			chr16	33769813	33770148	DMR	6	335	5286262;5286267	0.169106	0.771841	5.91345	0	TSS	RP11-104C4.4	ENSG00000260308	33.73	5.65		chr10	15719424	15720225	DMR	65	801	1397280;1397344	6.28066	0.798005	6.28066	0.97	Summary	1	1	0
chr5	1284855	1284873	DMR	3	18	11637853;11637855	0.241833	0.616485	4.13509	0.09	postTSS1KB-TES	TERT	ENSG00000164362	100	0.04		chr1	167630169	167630917	DMR	39	748	908660;908698	0.169139	0.771755	5.91228	0.06	Summary	1	2	0			chr10	15719424	15720225	DMR	65	801	1397280;1397344	6.28066	0.798005	6.28066	0.97	CpG-island	CpG4699	CpG4699	84.64	100
chr18	58170701	58170786	DMR	3	85	6755401;6755403	0.243546	0.61342	4.10601	0.13	Summary	0	0	1			chr1	167630169	167630917	DMR	39	748	908660;908698	0.169139	0.771755	5.91228	0.06	CpG-island	CpG3229	CpG3229	50.13	100		chr10	15719424	15720225	DMR	65	801	1397280;1397344	6.28066	0.798005	6.28066	0.97	TSS	ITGA8	ENSG00000077943	100	40.05
chr18	58170701	58170786	DMR	3	85	6755401;6755403	0.243546	0.61342	4.10601	0.13	postTSS1KB-TES	NEDD4L	ENSG00000049759	100	0.02		chr1	167630169	167630917	DMR	39	748	908660;908698	0.169139	0.771755	5.91228	0.06	TSS	RP3-455J7.4	ENSG00000241666	100	37.4		chr11	132942452	132944483	DMR	125	2031	2743295;2743419	6.27734	0.797776	6.27734	1	Summary	2	0	1
chr6	168440619	168442203	DMR	120	1584	13209353;13209472	0.245662	0.609662	4.07063	0	Summary	1	1	1			chr1	167630169	167630917	DMR	39	748	908660;908698	0.169139	0.771755	5.91228	0.06	TSS	RCSD1	ENSG00000198771	100	37.4		chr11	132942452	132944483	DMR	125	2031	2743295;2743419	6.27734	0.797776	6.27734	1	CpG-island	CpG8775	CpG8775	20.33	100
chr6	168440619	168442203	DMR	120	1584	13209353;13209472	0.245662	0.609662	4.07063	0	CpG-island	CpG43790	CpG43790	91.22	86.94		chr9	130834879	130835968	DMR	97	1089	15659756;15659852	0.169987	0.769584	5.8828	0.06	Summary	1	0	1			chr11	132942452	132944483	DMR	125	2031	2743295;2743419	6.27734	0.797776	6.27734	1	CpG-island	CpG8776	CpG8776	40.18	97.96
chr6	168440619	168442203	DMR	120	1584	13209353;13209472	0.245662	0.609662	4.07063	0	TSS	SMOC2	ENSG00000112562	96.72	76.6		chr9	130834879	130835968	DMR	97	1089	15659756;15659852	0.169987	0.769584	5.8828	0.06	CpG-island	CpG52143	CpG52143	93.57	99.41		chr11	132942452	132944483	DMR	125	2031	2743295;2743419	6.27734	0.797776	6.27734	1	postTSS1KB-TES	OPCML	ENSG00000183715	100	0.18
chr6	168440619	168442203	DMR	120	1584	13209353;13209472	0.245662	0.609662	4.07063	0	postTSS1KB-TES	SMOC2	ENSG00000112562	3.28	0.02		chr9	130834879	130835968	DMR	97	1089	15659756;15659852	0.169987	0.769584	5.8828	0.06	postTSS1KB-TES	ABL1	ENSG00000097007	100	0.63		chr7	157692129	157694166	DMR	144	2037	14304721;14304864	6.25851	0.796471	6.25851	1	Summary	1	0	1
chr17	83217029	83217480	DMR	20	451	6391592;6391611	0.247556	0.606326	4.03949	0	Summary	1	0	1			chr11	47980624	47981139	DMR	67	515	2281996;2282062	0.17059	0.768045	5.86199	0.06	Summary	1	1	0			chr7	157692129	157694166	DMR	144	2037	14304721;14304864	6.25851	0.796471	6.25851	1	CpG-island	CpG47950	CpG47950	93.18	19.3
chr17	83217029	83217480	DMR	20	451	6391592;6391611	0.247556	0.606326	4.03949	0	CpG-island	CpG21042	CpG21042	100	21.3		chr11	47980624	47981139	DMR	67	515	2281996;2282062	0.17059	0.768045	5.86199	0.06	CpG-island	CpG7371	CpG7371	100	32.89		chr7	157692129	157694166	DMR	144	2037	14304721;14304864	6.25851	0.796471	6.25851	1	postTSS1KB-TES	PTPRN2	ENSG00000155093	100	0.19
chr17	83217029	83217480	DMR	20	451	6391592;6391611	0.247556	0.606326	4.03949	0	postTSS1KB-TES	AC139099.6	ENSG00000262952	100	5.5		chr11	47980624	47981139	DMR	67	515	2281996;2282062	0.17059	0.768045	5.86199	0.06	TSS	PTPRJ	ENSG00000149177	100	25.75		chr11	89490811	89492100	DMR	48	1289	2545032;2545079	6.25027	0.795899	6.25027	1	Summary	1	0	1
chr7	157692605	157693214	DMR	42	609	14304750;14304791	0.248188	0.605219	4.0292	0.04	Summary	1	0	1			chr18	79487535	79487827	DMR	16	292	6858305;6858320	0.171057	0.76686	5.84602	0	Summary	1	0	1			chr11	89490811	89492100	DMR	48	1289	2545032;2545079	6.25027	0.795899	6.25027	1	CpG-island	CpG8206	CpG8206	23.43	100
chr7	157692605	157693214	DMR	42	609	14304750;14304791	0.248188	0.605219	4.0292	0.04	CpG-island	CpG47950	CpG47950	100	6.19		chr18	79487535	79487827	DMR	16	292	6858305;6858320	0.171057	0.76686	5.84602	0	CpG-island	CpG22425	CpG22425	100	19.05		chr11	89490811	89492100	DMR	48	1289	2545032;2545079	6.25027	0.795899	6.25027	1	postTSS1KB-TES	NOX4	ENSG00000086991	100	0.75
chr7	157692605	157693214	DMR	42	609	14304750;14304791	0.248188	0.605219	4.0292	0.04	postTSS1KB-TES	PTPRN2	ENSG00000155093	100	0.06		chr18	79487535	79487827	DMR	16	292	6858305;6858320	0.171057	0.76686	5.84602	0	postTSS1KB-TES	NFATC1	ENSG00000131196	100	0.22		chr2	118185536	118186471	DMR	42	935	8291800;8291841	6.19676	0.792164	6.19676	0.97	Summary	1	1	0
chr19	871867	871910	DMR	4	43	6902509;6902512	0.249356	0.603181	4.01034	0	Summary	1	0	1			chr6	169701207	169702809	DMR	106	1602	13219665;13219770	0.174869	0.757287	5.71856	0	Summary	1	2	0			chr2	118185536	118186471	DMR	42	935	8291800;8291841	6.19676	0.792164	6.19676	0.97	CpG-island	CpG27972	CpG27972	23.96	59.57
chr19	871867	871910	DMR	4	43	6902509;6902512	0.249356	0.603181	4.01034	0	CpG-island	CpG22681	CpG22681	100	10.29		chr6	169701207	169702809	DMR	106	1602	13219665;13219770	0.174869	0.757287	5.71856	0	CpG-island	CpG43826	CpG43826	77.59	88.98		chr2	118185536	118186471	DMR	42	935	8291800;8291841	6.19676	0.792164	6.19676	0.97	TSS	AC093901.1	ENSG00000226856	100	46.75
chr19	871867	871910	DMR	4	43	6902509;6902512	0.249356	0.603181	4.01034	0	postTSS1KB-TES	MED16	ENSG00000175221	100	0.17		chr6	169701207	169702809	DMR	106	1602	13219665;13219770	0.174869	0.757287	5.71856	0	TSS	WDR27	ENSG00000184465	100	80.1		chr10	122162772	122164584	DMR	90	1812	1915742;1915831	6.18889	0.791612	6.18889	1	Summary	1	0	1
chr16	50741722	50742276	DMR	54	554	5339507;5339560	0.249632	0.602701	4.0059	0.09	Summary	1	3	1			chr6	169701207	169702809	DMR	106	1602	13219665;13219770	0.174869	0.757287	5.71856	0	TSS	C6orf120	ENSG00000185127	100	80.1		chr10	122162772	122164584	DMR	90	1812	1915742;1915831	6.18889	0.791612	6.18889	1	CpG-island	CpG6166	CpG6166	38.19	100
chr16	50741722	50742276	DMR	54	554	5339507;5339560	0.249632	0.602701	4.0059	0.09	CpG-island	CpG17381	CpG17381	100	55.18		chr6	154395974	154397932	DMR	22	1958	13118651;13118672	0.175123	0.756658	5.71028	0	Summary	0	0	1			chr10	122162772	122164584	DMR	90	1812	1915742;1915831	6.18889	0.791612	6.18889	1	postTSS1KB-TES	TACC2	ENSG00000138162	100	0.69
chr16	50741722	50742276	DMR	54	554	5339507;5339560	0.249632	0.602701	4.0059	0.09	TSS	RP11-327F22.1	ENSG00000260929	83.21	23.05		chr6	154395974	154397932	DMR	22	1958	13118651;13118672	0.175123	0.756658	5.71028	0	postTSS1KB-TES	CNKSR3	ENSG00000153721	100	0.56		chr18	79487535	79487840	DMR	18	305	6858305;6858322	6.14868	0.788782	6.14868	0.93	Summary	1	0	1
chr16	50741722	50742276	DMR	54	554	5339507;5339560	0.249632	0.602701	4.0059	0.09	TSS	CYLD	ENSG00000083799	100	27.7		chr16	24416913	24417982	DMR	8	1069	5207514;5207521	0.175352	0.756089	5.70281	0	Summary	0	0	0			chr18	79487535	79487840	DMR	18	305	6858305;6858322	6.14868	0.788782	6.14868	0.93	CpG-island	CpG22425	CpG22425	100	19.9
chr16	50741722	50742276	DMR	54	554	5339507;5339560	0.249632	0.602701	4.0059	0.09	TSS	MIR3181	ENSG00000264947	100	27.7		chr4	77819870	77819910	DMR	6	40	11204971;11204976	0.175364	0.756061	5.70244	0.5	Summary	1	1	0			chr18	79487535	79487840	DMR	18	305	6858305;6858322	6.14868	0.788782	6.14868	0.93	postTSS1KB-TES	NFATC1	ENSG00000131196	100	0.23
chr16	50741722	50742276	DMR	54	554	5339507;5339560	0.249632	0.602701	4.0059	0.09	postTSS1KB-TES	RP11-327F22.1	ENSG00000260929	16.79	10.28		chr4	77819870	77819910	DMR	6	40	11204971;11204976	0.175364	0.756061	5.70244	0.5	CpG-island	CpG37040	CpG37040	100	2.16		chr14	60636789	60638529	DMR	54	1740	4112076;4112129	6.14633	0.788616	6.14633	1	Summary	1	1	0
chr18	79450551	79450749	DMR	7	198	6857409;6857415	0.249773	0.602455	4.00364	0.19	Summary	0	0	1			chr4	77819870	77819910	DMR	6	40	11204971;11204976	0.175364	0.756061	5.70244	0.5	TSS	CNOT6L	ENSG00000138767	100	2		chr14	60636789	60638529	DMR	54	1740	4112076;4112129	6.14633	0.788616	6.14633	1	CpG-island	CpG13551	CpG13551	39.37	100
chr18	79450551	79450749	DMR	7	198	6857409;6857415	0.249773	0.602455	4.00364	0.19	postTSS1KB-TES	NFATC1	ENSG00000131196	100	0.15		chr4	122811179	122811384	DMR	11	205	11348924;11348934	0.175778	0.755035	5.68899	0.02	Summary	0	0	0			chr14	60636789	60638529	DMR	54	1740	4112076;4112129	6.14633	0.788616	6.14633	1	TSS	SALRNA1	ENSG00000258952	17.99	15.65
chr16	612459	612601	DMR	8	142	4993773;4993780	0.250024	0.602019	3.99962	0.11	Summary	0	0	1			chr16	46972671	46973967	DMR	93	1296	5316718;5316810	0.177083	0.751824	5.64708	0	Summary	1	2	1			chr21	36979826	36981549	DMR	47	1723	9439850;9439896	6.12812	0.787327	6.12812	1	Summary	1	0	1
chr16	612459	612601	DMR	8	142	4993773;4993780	0.250024	0.602019	3.99962	0.11	postTSS1KB-TES	RAB40C	ENSG00000197562	100	0.36		chr16	46972671	46973967	DMR	93	1296	5316718;5316810	0.177083	0.751824	5.64708	0	CpG-island	CpG17326	CpG17326	81.1	87.44		chr21	36979826	36981549	DMR	47	1723	9439850;9439896	6.12812	0.787327	6.12812	1	CpG-island	CpG31564	CpG31564	24.26	100
chr9	37801189	37801660	DMR	44	471	15237631;15237674	0.251178	0.600019	3.98125	0.04	Summary	1	2	2			chr16	46972671	46973967	DMR	93	1296	5316718;5316810	0.177083	0.751824	5.64708	0	TSS	DNAJA2	ENSG00000069345	90.97	58.95		chr21	36979826	36981549	DMR	47	1723	9439850;9439896	6.12812	0.787327	6.12812	1	postTSS1KB-TES	HLCS	ENSG00000159267	100	0.72
chr9	37801189	37801660	DMR	44	471	15237631;15237674	0.251178	0.600019	3.98125	0.04	CpG-island	CpG50866	CpG50866	80.04	37.78		chr16	46972671	46973967	DMR	93	1296	5316718;5316810	0.177083	0.751824	5.64708	0	TSS	RP11-169E6.1	ENSG00000261173	75.46	48.9		chr20	56625042	56626087	DMR	46	1045	9189264;9189309	6.08669	0.784381	6.08669	1	Summary	1	0	0
chr9	37801189	37801660	DMR	44	471	15237631;15237674	0.251178	0.600019	3.98125	0.04	TSS	EXOSC3	ENSG00000107371	100	23.55		chr16	46972671	46973967	DMR	93	1296	5316718;5316810	0.177083	0.751824	5.64708	0	postTSS1KB-TES	DNAJA2	ENSG00000069345	9.03	0.67		chr20	56625042	56626087	DMR	46	1045	9189264;9189309	6.08669	0.784381	6.08669	1	CpG-island	CpG30771	CpG30771	82.68	13.27
chr9	37801189	37801660	DMR	44	471	15237631;15237674	0.251178	0.600019	3.98125	0.04	TSS	DCAF10	ENSG00000122741	66.45	15.65		chr4	77819478	77819692	DMR	36	214	11204916;11204951	0.177172	0.751605	5.64423	0.07	Summary	1	1	0			chr12	121537190	121538971	DMR	124	1781	3371090;3371213	6.06956	0.783157	6.06956	1	Summary	1	0	1
chr9	37801189	37801660	DMR	44	471	15237631;15237674	0.251178	0.600019	3.98125	0.04	postTSS1KB-TES	RP11-613M10.9	ENSG00000255872	100	0.1		chr4	77819478	77819692	DMR	36	214	11204916;11204951	0.177172	0.751605	5.64423	0.07	CpG-island	CpG37040	CpG37040	100	11.58		chr12	121537190	121538971	DMR	124	1781	3371090;3371213	6.06956	0.783157	6.06956	1	CpG-island	CpG10930	CpG10930	58.67	93.97
chr9	37801189	37801660	DMR	44	471	15237631;15237674	0.251178	0.600019	3.98125	0.04	postTSS1KB-TES	DCAF10	ENSG00000122741	33.55	0.24		chr4	77819478	77819692	DMR	36	214	11204916;11204951	0.177172	0.751605	5.64423	0.07	TSS	CNOT6L	ENSG00000138767	100	10.7		chr12	121537190	121538971	DMR	124	1781	3371090;3371213	6.06956	0.783157	6.06956	1	postTSS1KB-TES	KDM2B	ENSG00000089094	100	1.18
chr21	46011577	46011648	DMR	5	71	9528457;9528461	0.252677	0.597435	3.95763	0.09	Summary	0	0	0			chr2	106065142	106065851	DMR	49	709	8232636;8232684	0.177355	0.751157	5.63841	0	Summary	1	0	1			chr7	143881777	143882646	DMR	24	869	14205552;14205575	6.05402	0.782044	6.05402	0.98	Summary	0	0	1
chr20	31426691	31426725	DMR	4	34	9013411;9013414	0.253188	0.596556	3.94963	0	Summary	0	0	1			chr2	106065142	106065851	DMR	49	709	8232636;8232684	0.177355	0.751157	5.63841	0	CpG-island	CpG27802	CpG27802	80.39	85.59		chr7	143881777	143882646	DMR	24	869	14205552;14205575	6.05402	0.782044	6.05402	0.98	postTSS1KB-TES	TCAF1	ENSG00000198420	100	1.74
chr20	31426691	31426725	DMR	4	34	9013411;9013414	0.253188	0.596556	3.94963	0	postTSS1KB-TES	DEFB122	ENSG00000204547	100	0.5		chr2	106065142	106065851	DMR	49	709	8232636;8232684	0.177355	0.751157	5.63841	0	postTSS1KB-TES	C2orf40	ENSG00000119147	100	5.1		chr7	207087	207450	DMR	22	363	13466495;13466516	6.0472	0.781554	6.0472	1	Summary	1	0	1
chr10	133378144	133379196	DMR	79	1052	2018419;2018497	0.253521	0.595986	3.94445	0.07	Summary	1	1	0			chr1	155050399	155052177	DMR	122	1778	839395;839516	0.177476	0.750859	5.63455	0	Summary	1	1	2			chr7	207087	207450	DMR	22	363	13466495;13466516	6.0472	0.781554	6.0472	1	CpG-island	CpG45200	CpG45200	100	27.11
chr10	133378144	133379196	DMR	79	1052	2018419;2018497	0.253521	0.595986	3.94445	0.07	CpG-island	CpG6478	CpG6478	100	61.41		chr1	155050399	155052177	DMR	122	1778	839395;839516	0.177476	0.750859	5.63455	0	CpG-island	CpG2947	CpG2947	75.59	100		chr7	207087	207450	DMR	22	363	13466495;13466516	6.0472	0.781554	6.0472	1	postTSS1KB-TES	FAM20C	ENSG00000177706	100	0.54
chr10	133378144	133379196	DMR	79	1052	2018419;2018497	0.253521	0.595986	3.94445	0.07	TSS	PAOX	ENSG00000148832	91.44	48.1		chr1	155050399	155052177	DMR	122	1778	839395;839516	0.177476	0.750859	5.63455	0	TSS	ADAM15	ENSG00000143537	65.64	58.35		chr19	2230798	2231032	DMR	5	234	6940081;6940085	6.03906	0.780969	6.03906	0.9	Summary	0	0	2
chr20	63752653	63752668	DMR	4	15	9271954;9271957	0.253561	0.595917	3.94382	0.22	Summary	1	0	1			chr1	155050399	155052177	DMR	122	1778	839395;839516	0.177476	0.750859	5.63455	0	postTSS1KB-TES	DCST1	ENSG00000163357	29.87	3.3		chr19	2230798	2231032	DMR	5	234	6940081;6940085	6.03906	0.780969	6.03906	0.9	postTSS1KB-TES	DOT1L	ENSG00000104885	100	0.35
chr20	63752653	63752668	DMR	4	15	9271954;9271957	0.253561	0.595917	3.94382	0.22	CpG-island	CpG31054	CpG31054	100	1.09		chr1	155050399	155052177	DMR	122	1778	839395;839516	0.177476	0.750859	5.63455	0	postTSS1KB-TES	ADAM15	ENSG00000143537	34.36	5.45		chr19	2230798	2231032	DMR	5	234	6940081;6940085	6.03906	0.780969	6.03906	0.9	postTSS1KB-TES	PLEKHJ1	ENSG00000104886	100	3.53
chr20	63752653	63752668	DMR	4	15	9271954;9271957	0.253561	0.595917	3.94382	0.22	postTSS1KB-TES	ZBTB46	ENSG00000130584	100	0.02		chr11	110296130	110296388	DMR	32	258	2612238;2612269	0.177765	0.750155	5.62542	0.04	Summary	1	1	0			chr6	3355580	3356158	DMR	16	578	12472171;12472186	6.00513	0.778522	6.00513	1	Summary	0	0	1
chr19	48443013	48444580	DMR	155	1567	7430287;7430441	0.253769	0.595561	3.94059	0	Summary	1	0	1			chr11	110296130	110296388	DMR	32	258	2612238;2612269	0.177765	0.750155	5.62542	0.04	CpG-island	CpG8428	CpG8428	100	21.59		chr6	3355580	3356158	DMR	16	578	12472171;12472186	6.00513	0.778522	6.00513	1	postTSS1KB-TES	SLC22A23	ENSG00000137266	100	0.31
chr19	48443013	48444580	DMR	155	1567	7430287;7430441	0.253769	0.595561	3.94059	0	CpG-island	CpG25159	CpG25159	87.17	74.4		chr11	110296130	110296388	DMR	32	258	2612238;2612269	0.177765	0.750155	5.62542	0.04	TSS	RDX	ENSG00000137710	100	12.9		chr9	113060750	113061257	DMR	27	507	15532730;15532756	5.98969	0.777404	5.98969	0.8	Summary	1	0	0
chr19	48443013	48444580	DMR	155	1567	7430287;7430441	0.253769	0.595561	3.94059	0	postTSS1KB-TES	GRIN2D	ENSG00000105464	100	3.19		chr10	92690273	92690567	DMR	27	294	1753328;1753354	0.177992	0.7496	5.61824	0.07	Summary	1	1	0			chr9	113060750	113061257	DMR	27	507	15532730;15532756	5.98969	0.777404	5.98969	0.8	CpG-island	CpG51787	CpG51787	100	1.68
chr16	14926149	14926341	DMR	10	192	5142107;5142116	0.253924	0.595296	3.93818	0	Summary	1	1	3			chr10	92690273	92690567	DMR	27	294	1753328;1753354	0.177992	0.7496	5.61824	0.07	CpG-island	CpG5650	CpG5650	100	16.46		chr19	3633700	3633749	DMR	6	49	6967750;6967755	5.90383	0.771134	5.90383	0.9	Summary	0	0	1
chr16	14926149	14926341	DMR	10	192	5142107;5142116	0.253924	0.595296	3.93818	0	CpG-island	CpG16790	CpG16790	100	19.35		chr10	92690273	92690567	DMR	27	294	1753328;1753354	0.177992	0.7496	5.61824	0.07	TSS	HHEX	ENSG00000152804	100	14.7		chr19	3633700	3633749	DMR	6	49	6967750;6967755	5.90383	0.771134	5.90383	0.9	postTSS1KB-TES	PIP5K1C	ENSG00000186111	100	0.07
chr16	14926149	14926341	DMR	10	192	5142107;5142116	0.253924	0.595296	3.93818	0	TSS	MIR6511A2	ENSG00000275259	100	9.6		chr13	19790000	19791151	DMR	15	1151	3519151;3519165	0.178898	0.747394	5.58976	0.02	Summary	0	0	0			chr1	41365906	41367210	DMR	59	1304	401104;401162	5.89173	0.770243	5.89173	1	Summary	1	0	1
chr16	14926149	14926341	DMR	10	192	5142107;5142116	0.253924	0.595296	3.93818	0	postTSS1KB-TES	NPIPA3	ENSG00000224712	100	0.08		chr3	195866927	195867002	DMR	3	75	10794803;10794805	0.178947	0.747275	5.58824	0.15	Summary	0	0	1			chr1	41365906	41367210	DMR	59	1304	401104;401162	5.89173	0.770243	5.89173	1	CpG-island	CpG1362	CpG1362	43.4	100
chr16	14926149	14926341	DMR	10	192	5142107;5142116	0.253924	0.595296	3.93818	0	postTSS1KB-TES	NPIPA1	ENSG00000183426	100	0.1		chr3	195866927	195867002	DMR	3	75	10794803;10794805	0.178947	0.747275	5.58824	0.15	postTSS1KB-TES	TNK2	ENSG00000061938	100	0.16		chr1	41365906	41367210	DMR	59	1304	401104;401162	5.89173	0.770243	5.89173	1	postTSS1KB-TES	FOXO6	ENSG00000204060	100	6.31
chr16	14926149	14926341	DMR	10	192	5142107;5142116	0.253924	0.595296	3.93818	0	postTSS1KB-TES	RP11-958N24.1	ENSG00000183458	100	0.83		chr14	99683390	99684912	DMR	116	1522	4317926;4318041	0.179565	0.745778	5.569	0	Summary	1	1	0			chr20	35600797	35601626	DMR	51	829	9050263;9050313	5.87241	0.768816	5.87241	1	Summary	1	0	1
chr16	75479813	75479988	DMR	8	175	5486181;5486188	0.254027	0.595119	3.93658	0.11	Summary	1	0	2			chr14	99683390	99684912	DMR	116	1522	4317926;4318041	0.179565	0.745778	5.569	0	CpG-island	CpG14111	CpG14111	95.07	100		chr20	35600797	35601626	DMR	51	829	9050263;9050313	5.87241	0.768816	5.87241	1	CpG-island	CpG30389	CpG30389	100	53.55
chr16	75479813	75479988	DMR	8	175	5486181;5486188	0.254027	0.595119	3.93658	0.11	CpG-island	CpG17840	CpG17840	2.86	0.43		chr14	99683390	99684912	DMR	116	1522	4317926;4318041	0.179565	0.745778	5.569	0	TSS	CYP46A1	ENSG00000036530	100	76.1		chr20	35600797	35601626	DMR	51	829	9050263;9050313	5.87241	0.768816	5.87241	1	postTSS1KB-TES	FER1L4	ENSG00000088340	100	1.73
chr16	75479813	75479988	DMR	8	175	5486181;5486188	0.254027	0.595119	3.93658	0.11	postTSS1KB-TES	CHST6	ENSG00000183196	100	0.78		chr15	96321342	96322497	DMR	52	1155	4888120;4888171	0.180335	0.74392	5.54524	0.04	Summary	1	0	1			chr12	64824057	64825971	DMR	107	1914	3119066;3119172	5.87121	0.768728	5.87121	1	Summary	1	0	1
chr16	75479813	75479988	DMR	8	175	5486181;5486188	0.254027	0.595119	3.93658	0.11	postTSS1KB-TES	RP11-77K12.4	ENSG00000203472	100	0.95		chr15	96321342	96322497	DMR	52	1155	4888120;4888171	0.180335	0.74392	5.54524	0.04	CpG-island	CpG15858	CpG15858	73.16	44.33		chr12	64824057	64825971	DMR	107	1914	3119066;3119172	5.87121	0.768728	5.87121	1	CpG-island	CpG10146	CpG10146	46.92	100
chr1	113811650	113811983	DMR	22	333	701211;701232	0.255082	0.593321	3.92031	0.06	Summary	1	2	0			chr15	96321342	96322497	DMR	52	1155	4888120;4888171	0.180335	0.74392	5.54524	0.04	postTSS1KB-TES	NR2F2-AS1	ENSG00000247809	100	0.53		chr12	64824057	64825971	DMR	107	1914	3119066;3119172	5.87121	0.768728	5.87121	1	postTSS1KB-TES	TBC1D30	ENSG00000111490	100	1.94
chr1	113811650	113811983	DMR	22	333	701211;701232	0.255082	0.593321	3.92031	0.06	CpG-island	CpG2412	CpG2412	69.67	25.03		chr7	63114845	63114880	DMR	4	35	13812907;13812910	0.181746	0.740535	5.50218	0.06	Summary	1	1	0			chr7	154051110	154053360	DMR	158	2250	14269549;14269706	5.86367	0.76817	5.86367	1	Summary	1	0	1
chr1	113811650	113811983	DMR	22	333	701211;701232	0.255082	0.593321	3.92031	0.06	TSS	RSBN1	ENSG00000081019	100	16.65		chr7	63114845	63114880	DMR	4	35	13812907;13812910	0.181746	0.740535	5.50218	0.06	CpG-island	CpG46398	CpG46398	97.14	5.14		chr7	154051110	154053360	DMR	158	2250	14269549;14269706	5.86367	0.76817	5.86367	1	CpG-island	CpG47843	CpG47843	90.53	100
chr1	113811650	113811983	DMR	22	333	701211;701232	0.255082	0.593321	3.92031	0.06	TSS	RP5-1073O3.2	ENSG00000231128	100	16.65		chr7	63114845	63114880	DMR	4	35	13812907;13812910	0.181746	0.740535	5.50218	0.06	TSS	SAPCD2P4	ENSG00000234312	100	1.75		chr7	154051110	154053360	DMR	158	2250	14269549;14269706	5.86367	0.76817	5.86367	1	postTSS1KB-TES	DPP6	ENSG00000130226	100	0.22
chr19	651752	652036	DMR	11	284	6896295;6896305	0.257288	0.58958	3.8867	0	Summary	1	0	1			chr7	157692465	157694028	DMR	120	1563	14304743;14304862	0.182379	0.739026	5.48309	0	Summary	1	0	1			chr19	9912892	9914718	DMR	125	1826	7054082;7054206	5.84572	0.766838	5.84572	1	Summary	1	0	1
chr19	651752	652036	DMR	11	284	6896295;6896305	0.257288	0.58958	3.8867	0	CpG-island	CpG22634	CpG22634	100	14.23		chr7	157692465	157694028	DMR	120	1563	14304743;14304862	0.182379	0.739026	5.48309	0	CpG-island	CpG47950	CpG47950	99.94	15.89		chr19	9912892	9914718	DMR	125	1826	7054082;7054206	5.84572	0.766838	5.84572	1	CpG-island	CpG23574	CpG23574	85.38	88.23
chr19	651752	652036	DMR	11	284	6896295;6896305	0.257288	0.58958	3.8867	0	postTSS1KB-TES	RNF126	ENSG00000070423	100	1.93		chr7	157692465	157694028	DMR	120	1563	14304743;14304862	0.182379	0.739026	5.48309	0	postTSS1KB-TES	PTPRN2	ENSG00000155093	100	0.15		chr19	9912892	9914718	DMR	125	1826	7054082;7054206	5.84572	0.766838	5.84572	1	postTSS1KB-TES	OLFM2	ENSG00000105088	100	2.23
chr15	41501198	41502890	DMR	95	1692	4574505;4574599	0.257443	0.589319	3.88436	0.02	Summary	1	0	1			chr15	100557141	100557363	DMR	13	222	4913003;4913015	0.182542	0.738636	5.47818	0.13	Summary	1	0	1			chr10	22335203	22335409	DMR	16	206	1427403;1427418	5.84064	0.766461	5.84064	0.98	Summary	1	0	0
chr15	41501198	41502890	DMR	95	1692	4574505;4574599	0.257443	0.589319	3.88436	0.02	CpG-island	CpG14939	CpG14939	90.19	87.55		chr15	100557141	100557363	DMR	13	222	4913003;4913015	0.182542	0.738636	5.47818	0.13	CpG-island	CpG15934	CpG15934	100	4.46		chr10	22335203	22335409	DMR	16	206	1427403;1427418	5.84064	0.766461	5.84064	0.98	CpG-island	CpG4782	CpG4782	100	8.16
chr15	41501198	41502890	DMR	95	1692	4574505;4574599	0.257443	0.589319	3.88436	0.02	postTSS1KB-TES	ITPKA	ENSG00000137825	100	18.48		chr15	100557141	100557363	DMR	13	222	4913003;4913015	0.182542	0.738636	5.47818	0.13	postTSS1KB-TES	PRKXP1	ENSG00000259205	100	5.02		chr7	55365196	55366150	DMR	67	954	13770309;13770375	5.83986	0.766402	5.83986	1	Summary	1	1	0
chr19	3644112	3644182	DMR	5	70	6968025;6968029	0.258346	0.587798	3.87078	0.46	Summary	0	0	1			chr1	160205193	160206273	DMR	73	1080	873851;873923	0.184095	0.734958	5.43197	0.02	Summary	1	2	1			chr7	55365196	55366150	DMR	67	954	13770309;13770375	5.83986	0.766402	5.83986	1	CpG-island	CpG46317	CpG46317	72.96	61.92
chr19	3644112	3644182	DMR	5	70	6968025;6968029	0.258346	0.587798	3.87078	0.46	postTSS1KB-TES	PIP5K1C	ENSG00000186111	100	0.1		chr1	160205193	160206273	DMR	73	1080	873851;873923	0.184095	0.734958	5.43197	0.02	CpG-island	CpG3093	CpG3093	56.67	100		chr7	55365196	55366150	DMR	67	954	13770309;13770375	5.83986	0.766402	5.83986	1	TSS	LANCL2	ENSG00000132434	100	47.7
chr19	20150871	20151250	DMR	8	379	7187132;7187139	0.258506	0.587529	3.86838	0.04	Summary	0	1	2			chr1	160205193	160206273	DMR	73	1080	873851;873923	0.184095	0.734958	5.43197	0.02	TSS	PEA15	ENSG00000162734	100	54		chr9	113065179	113065394	DMR	13	215	15532862;15532874	5.80086	0.763493	5.80086	0.68	Summary	1	0	0
chr19	20150871	20151250	DMR	8	379	7187132;7187139	0.258506	0.587529	3.86838	0.04	TSS	CTC-260E6.9	ENSG00000267220	90.24	17.1		chr1	160205193	160206273	DMR	73	1080	873851;873923	0.184095	0.734958	5.43197	0.02	TSS	AL121987.1	ENSG00000265381	100	54		chr9	113065179	113065394	DMR	13	215	15532862;15532874	5.80086	0.763493	5.80086	0.68	CpG-island	CpG51787	CpG51787	100	0.71
chr19	20150871	20151250	DMR	8	379	7187132;7187139	0.258506	0.587529	3.86838	0.04	postTSS1KB-TES	CTC-260E6.6	ENSG00000267383	100	0.19		chr1	160205193	160206273	DMR	73	1080	873851;873923	0.184095	0.734958	5.43197	0.02	postTSS1KB-TES	RP11-536C5.7	ENSG00000227741	100	19.05		chr1	41381084	41383776	DMR	177	2692	401247;401423	5.80059	0.763472	5.80059	1	Summary	1	0	1
chr19	20150871	20151250	DMR	8	379	7187132;7187139	0.258506	0.587529	3.86838	0.04	postTSS1KB-TES	CTC-260E6.9	ENSG00000267220	9.76	0.19		chr20	33686470	33686549	DMR	13	79	9034188;9034200	0.184154	0.734818	5.43023	0.06	Summary	1	1	0			chr1	41381084	41383776	DMR	177	2692	401247;401423	5.80059	0.763472	5.80059	1	CpG-island	CpG1363	CpG1363	72.47	100
chr12	95842499	95842587	DMR	4	88	3219513;3219516	0.259739	0.585463	3.85002	0.15	Summary	0	0	1			chr20	33686470	33686549	DMR	13	79	9034188;9034200	0.184154	0.734818	5.43023	0.06	CpG-island	CpG30323	CpG30323	100	8.33		chr1	41381084	41383776	DMR	177	2692	401247;401423	5.80059	0.763472	5.80059	1	postTSS1KB-TES	FOXO6	ENSG00000204060	93.09	12.13
chr12	95842499	95842587	DMR	4	88	3219513;3219516	0.259739	0.585463	3.85002	0.15	postTSS1KB-TES	RP11-536G4.2	ENSG00000258343	100	0.14		chr20	33686470	33686549	DMR	13	79	9034188;9034200	0.184154	0.734818	5.43023	0.06	TSS	E2F1	ENSG00000101412	100	3.95		chr17	49964119	49965757	DMR	80	1638	6108809;6108888	5.78032	0.761952	5.78032	1	Summary	1	1	0
chr8	143803975	143804039	DMR	5	64	15014768;15014772	0.26084	0.583626	3.83377	0.19	Summary	0	0	1			chr9	134386556	134387086	DMR	13	530	15705991;15706003	0.184531	0.733931	5.41915	0	Summary	0	0	1			chr17	49964119	49965757	DMR	80	1638	6108809;6108888	5.78032	0.761952	5.78032	1	CpG-island	CpG20079	CpG20079	96.52	83.34
chr8	143803975	143804039	DMR	5	64	15014768;15014772	0.26084	0.583626	3.83377	0.19	postTSS1KB-TES	SCRIB	ENSG00000180900	100	0.27		chr9	134386556	134387086	DMR	13	530	15705991;15706003	0.184531	0.733931	5.41915	0	postTSS1KB-TES	RXRA	ENSG00000186350	100	0.43		chr17	49964119	49965757	DMR	80	1638	6108809;6108888	5.78032	0.761952	5.78032	1	TSS	RNU6-1313P	ENSG00000199492	35.47	29.05
chr21	45441469	45441551	DMR	3	82	9519917;9519919	0.260935	0.583468	3.83238	0.17	Summary	0	0	1			chr10	104122092	104122603	DMR	25	511	1830085;1830109	0.186394	0.729569	5.36499	0.06	Summary	1	1	0			chr4	2813081	2813287	DMR	7	206	10886792;10886798	5.77062	0.761222	5.77062	0.97	Summary	0	0	1
chr21	45441469	45441551	DMR	3	82	9519917;9519919	0.260935	0.583468	3.83238	0.17	postTSS1KB-TES	COL18A1	ENSG00000182871	100	0.08		chr10	104122092	104122603	DMR	25	511	1830085;1830109	0.186394	0.729569	5.36499	0.06	CpG-island	CpG5945	CpG5945	18.98	19.48		chr4	2813081	2813287	DMR	7	206	10886792;10886798	5.77062	0.761222	5.77062	0.97	postTSS1KB-TES	SH3BP2	ENSG00000087266	100	0.44
chr5	129904204	129904598	DMR	44	394	12124313;12124356	0.261453	0.582606	3.82477	0.15	Summary	1	1	1			chr10	104122092	104122603	DMR	25	511	1830085;1830109	0.186394	0.729569	5.36499	0.06	TSS	SFR1	ENSG00000156384	100	25.55		chr5	73381296	73383258	DMR	115	1962	11936828;11936942	5.75813	0.760282	5.75813	1	Summary	1	1	0
chr5	129904204	129904598	DMR	44	394	12124313;12124356	0.261453	0.582606	3.82477	0.15	CpG-island	CpG40058	CpG40058	100	19.14		chr9	136046173	136046491	DMR	10	318	15729969;15729978	0.187218	0.727652	5.34136	0.04	Summary	0	0	1			chr5	73381296	73383258	DMR	115	1962	11936828;11936942	5.75813	0.760282	5.75813	1	CpG-island	CpG39437	CpG39437	66.16	56.41
chr5	129904204	129904598	DMR	44	394	12124313;12124356	0.261453	0.582606	3.82477	0.15	TSS	CHSY3	ENSG00000198108	100	19.7		chr9	136046173	136046491	DMR	10	318	15729969;15729978	0.187218	0.727652	5.34136	0.04	postTSS1KB-TES	NACC2	ENSG00000148411	100	0.36		chr5	73381296	73383258	DMR	115	1962	11936828;11936942	5.75813	0.760282	5.75813	1	TSS	RP11-79P5.3	ENSG00000249149	95.51	93.7
chr5	129904204	129904598	DMR	44	394	12124313;12124356	0.261453	0.582606	3.82477	0.15	postTSS1KB-TES	CTC-575N7.1	ENSG00000251680	100	0.1		chr9	109320845	109321189	DMR	38	344	15514444;15514481	0.187583	0.726806	5.33097	0.11	Summary	1	1	0			chr14	36662362	36664536	DMR	87	2174	4024591;4024677	5.71484	0.757004	5.71484	1	Summary	1	0	1
chr20	64235903	64236170	DMR	15	267	9281283;9281297	0.262111	0.581515	3.81518	0.02	Summary	0	0	1			chr9	109320845	109321189	DMR	38	344	15514444;15514481	0.187583	0.726806	5.33097	0.11	CpG-island	CpG51734	CpG51734	100	16.02		chr14	36662362	36664536	DMR	87	2174	4024591;4024677	5.71484	0.757004	5.71484	1	CpG-island	CpG13219	CpG13219	56.03	75.94
chr20	64235903	64236170	DMR	15	267	9281283;9281297	0.262111	0.581515	3.81518	0.02	postTSS1KB-TES	MYT1	ENSG00000196132	100	0.3		chr9	109320845	109321189	DMR	38	344	15514444;15514481	0.187583	0.726806	5.33097	0.11	TSS	EPB41L4B	ENSG00000095203	100	17.2		chr14	36662362	36664536	DMR	87	2174	4024591;4024677	5.71484	0.757004	5.71484	1	postTSS1KB-TES	PAX9	ENSG00000198807	100	10.28
chr19	624111	624119	DMR	3	8	6895394;6895396	0.264618	0.577381	3.77903	0.43	Summary	0	0	1			chr20	63042920	63043232	DMR	4	312	9256476;9256479	0.187918	0.726031	5.32146	0.22	Summary	0	0	2			chr1	118986928	118988584	DMR	79	1656	722643;722721	5.6954	0.755524	5.6954	0.98	Summary	1	1	1
chr19	624111	624119	DMR	3	8	6895394;6895396	0.264618	0.577381	3.77903	0.43	postTSS1KB-TES	POLRMT	ENSG00000099821	100	0.05		chr20	63042920	63043232	DMR	4	312	9256476;9256479	0.187918	0.726031	5.32146	0.22	postTSS1KB-TES	RP11-305P22.9	ENSG00000272259	100	0.42		chr1	118986928	118988584	DMR	79	1656	722643;722721	5.6954	0.755524	5.6954	0.98	CpG-island	CpG2473	CpG2473	53.93	100
chr22	40746385	40746629	DMR	14	244	9787858;9787871	0.265793	0.575457	3.76233	0.13	Summary	0	0	0			chr20	63042920	63043232	DMR	4	312	9256476;9256479	0.187918	0.726031	5.32146	0.22	postTSS1KB-TES	LINC01056	ENSG00000237119	100	2.1		chr1	118986928	118988584	DMR	79	1656	722643;722721	5.6954	0.755524	5.6954	0.98	TSS	TBX15	ENSG00000092607	1.69	1.4
chr11	77099703	77099931	DMR	7	228	2501760;2501766	0.266259	0.574696	3.75575	0.09	Summary	0	0	1			chr17	79843213	79843557	DMR	36	344	6328047;6328082	0.188873	0.723831	5.29457	0.15	Summary	1	0	0			chr1	118986928	118988584	DMR	79	1656	722643;722721	5.6954	0.755524	5.6954	0.98	postTSS1KB-TES	TBX15	ENSG00000092607	98.31	1.54
chr11	77099703	77099931	DMR	7	228	2501760;2501766	0.266259	0.574696	3.75575	0.09	postTSS1KB-TES	CAPN5	ENSG00000149260	100	0.39		chr17	79843213	79843557	DMR	36	344	6328047;6328082	0.188873	0.723831	5.29457	0.15	CpG-island	CpG20717	CpG20717	100	2.6		chr15	26866538	26868823	DMR	162	2285	4487981;4488142	5.69058	0.755156	5.69058	1	Summary	1	1	2
chr1	26804865	26804931	DMR	4	66	285877;285880	0.26675	0.573896	3.74883	0.11	Summary	0	0	0			chr18_KI270863v1_alt	128988	130618	DMR	26	1630	6879412;6879437	0.190138	0.720931	5.25933	0	Summary	0	0	0			chr15	26866538	26868823	DMR	162	2285	4487981;4488142	5.69058	0.755156	5.69058	1	CpG-island	CpG14629	CpG14629	63.41	100
chr4	140642820	140643061	DMR	13	241	11406100;11406112	0.2672	0.573164	3.74252	0.09	Summary	0	0	2			chr13	98143100	98143338	DMR	33	238	3813569;3813601	0.190184	0.720827	5.25808	0.11	Summary	1	1	0			chr15	26866538	26868823	DMR	162	2285	4487981;4488142	5.69058	0.755156	5.69058	1	TSS	GABRA5	ENSG00000186297	36.11	41.25
chr4	140642820	140643061	DMR	13	241	11406100;11406112	0.2672	0.573164	3.74252	0.09	postTSS1KB-TES	TBC1D9	ENSG00000109436	100	0.18		chr13	98143100	98143338	DMR	33	238	3813569;3813601	0.190184	0.720827	5.25808	0.11	CpG-island	CpG12438	CpG12438	100	12.91		chr15	26866538	26868823	DMR	162	2285	4487981;4488142	5.69058	0.755156	5.69058	1	postTSS1KB-TES	GABRB3	ENSG00000166206	100	0.58
chr4	140642820	140643061	DMR	13	241	11406100;11406112	0.2672	0.573164	3.74252	0.09	postTSS1KB-TES	TNRC18P1	ENSG00000249661	100	9.1		chr13	98143100	98143338	DMR	33	238	3813569;3813601	0.190184	0.720827	5.25808	0.11	TSS	FARP1	ENSG00000152767	100	11.9		chr15	26866538	26868823	DMR	162	2285	4487981;4488142	5.69058	0.755156	5.69058	1	postTSS1KB-TES	GABRA5	ENSG00000186297	63.89	1.78
chr1	228280341	228280401	DMR	5	60	1172186;1172190	0.268545	0.570983	3.72377	0.09	Summary	1	0	1			chr9	96026965	96028126	DMR	65	1161	15454617;15454681	0.190218	0.720747	5.25711	0	Summary	1	1	1			chr13	94701607	94703657	DMR	87	2050	3798201;3798287	5.68867	0.755011	5.68867	1	Summary	1	1	1
chr1	228280341	228280401	DMR	5	60	1172186;1172190	0.268545	0.570983	3.72377	0.09	CpG-island	CpG4055	CpG4055	100	11.26		chr9	96026965	96028126	DMR	65	1161	15454617;15454681	0.190218	0.720747	5.25711	0	CpG-island	CpG51537	CpG51537	55.04	100		chr13	94701607	94703657	DMR	87	2050	3798201;3798287	5.68867	0.755011	5.68867	1	CpG-island	CpG12389	CpG12389	48.54	100
chr1	228280341	228280401	DMR	5	60	1172186;1172190	0.268545	0.570983	3.72377	0.09	postTSS1KB-TES	OBSCN	ENSG00000154358	100	0.04		chr9	96026965	96028126	DMR	65	1161	15454617;15454681	0.190218	0.720747	5.25711	0	TSS	LINC00092	ENSG00000225194	100	58.05		chr13	94701607	94703657	DMR	87	2050	3798201;3798287	5.68867	0.755011	5.68867	1	TSS	LINC00391	ENSG00000238230	87.56	89.75
chr11	130314922	130314932	DMR	3	10	2729909;2729911	0.26869	0.570748	3.72176	0.28	Summary	1	2	0			chr9	96026965	96028126	DMR	65	1161	15454617;15454681	0.190218	0.720747	5.25711	0	postTSS1KB-TES	LINC00092	ENSG00000225194	0	0		chr13	94701607	94703657	DMR	87	2050	3798201;3798287	5.68867	0.755011	5.68867	1	postTSS1KB-TES	LINC00391	ENSG00000238230	12.44	11.76
chr11	130314922	130314932	DMR	3	10	2729909;2729911	0.26869	0.570748	3.72176	0.28	CpG-island	CpG8759	CpG8759	100	0.94		chr12	129904368	129904459	DMR	10	91	3439801;3439810	0.190405	0.720323	5.25197	0.15	Summary	1	1	0			chr1	94236808	94238087	DMR	86	1279	627721;627806	5.68105	0.754428	5.68105	1	Summary	1	0	1
chr11	130314922	130314932	DMR	3	10	2729909;2729911	0.26869	0.570748	3.72176	0.28	TSS	ZBTB44	ENSG00000196323	100	0.5		chr12	129904368	129904459	DMR	10	91	3439801;3439810	0.190405	0.720323	5.25197	0.15	CpG-island	CpG11146	CpG11146	100	5.95		chr1	94236808	94238087	DMR	86	1279	627721;627806	5.68105	0.754428	5.68105	1	CpG-island	CpG2130	CpG2130	54.03	100
chr11	130314922	130314932	DMR	3	10	2729909;2729911	0.26869	0.570748	3.72176	0.28	TSS	RP11-121M22.1	ENSG00000175773	100	0.5		chr12	129904368	129904459	DMR	10	91	3439801;3439810	0.190405	0.720323	5.25197	0.15	TSS	TMEM132D	ENSG00000151952	100	4.55		chr1	94236808	94238087	DMR	86	1279	627721;627806	5.68105	0.754428	5.68105	1	postTSS1KB-TES	ARHGAP29	ENSG00000137962	100	1.02
chr6	144818940	144820809	DMR	10	1869	13075019;13075028	0.268745	0.57066	3.721	0.11	Summary	0	0	1			chr16	34848438	34848689	DMR	16	251	5292209;5292224	0.190635	0.719798	5.24563	0.11	Summary	1	0	0			chr10	92690248	92692579	DMR	113	2331	1753324;1753436	5.67457	0.753933	5.67457	1	Summary	3	1	1
chr6	144818940	144820809	DMR	10	1869	13075019;13075028	0.268745	0.57066	3.721	0.11	postTSS1KB-TES	UTRN	ENSG00000152818	100	0.33		chr16	34848438	34848689	DMR	16	251	5292209;5292224	0.190635	0.719798	5.24563	0.11	CpG-island	CpG17289	CpG17289	100	15.51		chr10	92690248	92692579	DMR	113	2331	1753324;1753436	5.67457	0.753933	5.67457	1	CpG-island	CpG5650	CpG5650	20.33	26.54
chr1	3633545	3633666	DMR	6	121	65545;65550	0.269535	0.569385	3.71009	0.06	Summary	0	0	1			chr2	60554111	60555417	DMR	82	1306	8005303;8005384	0.19073	0.719582	5.24302	0.02	Summary	1	1	0			chr10	92690248	92692579	DMR	113	2331	1753324;1753436	5.67457	0.753933	5.67457	1	CpG-island	CpG5651	CpG5651	17.5	100
chr1	3633545	3633666	DMR	6	121	65545;65550	0.269535	0.569385	3.71009	0.06	postTSS1KB-TES	WRAP73	ENSG00000116213	100	0.58		chr2	60554111	60555417	DMR	82	1306	8005303;8005384	0.19073	0.719582	5.24302	0.02	CpG-island	CpG27140	CpG27140	100	21.12		chr10	92690248	92692579	DMR	113	2331	1753324;1753436	5.67457	0.753933	5.67457	1	CpG-island	CpG5652	CpG5652	5.83	59.65
chr10	48306407	48307253	DMR	102	846	1557300;1557401	0.269612	0.569261	3.70904	0.06	Summary	1	1	0			chr2	60554111	60555417	DMR	82	1306	8005303;8005384	0.19073	0.719582	5.24302	0.02	TSS	BCL11A	ENSG00000119866	34.92	22.8		chr10	92690248	92692579	DMR	113	2331	1753324;1753436	5.67457	0.753933	5.67457	1	TSS	HHEX	ENSG00000152804	30.16	35.15
chr10	48306407	48307253	DMR	102	846	1557300;1557401	0.269612	0.569261	3.70904	0.06	CpG-island	CpG5111	CpG5111	100	79.14		chr2	72917544	72918013	DMR	49	469	8068079;8068127	0.190955	0.71907	5.23685	0.11	Summary	1	0	1			chr10	92690248	92692579	DMR	113	2331	1753324;1753436	5.67457	0.753933	5.67457	1	postTSS1KB-TES	HHEX	ENSG00000152804	69.84	34.68
chr10	48306407	48307253	DMR	102	846	1557300;1557401	0.269612	0.569261	3.70904	0.06	TSS	MAPK8	ENSG00000107643	100	42.3		chr2	72917544	72918013	DMR	49	469	8068079;8068127	0.190955	0.71907	5.23685	0.11	CpG-island	CpG27336	CpG27336	100	9.01		chr9	113076073	113076365	DMR	20	292	15533277;15533296	5.65834	0.752689	5.65834	0.67	Summary	1	0	0
chr21	43352869	43353468	DMR	10	599	9487805;9487814	0.271338	0.56649	3.68544	0.17	Summary	0	0	0			chr2	72917544	72918013	DMR	49	469	8068079;8068127	0.190955	0.71907	5.23685	0.11	postTSS1KB-TES	EMX1	ENSG00000135638	100	2.49		chr9	113076073	113076365	DMR	20	292	15533277;15533296	5.65834	0.752689	5.65834	0.67	CpG-island	CpG51787	CpG51787	100	0.97
chr1	13327509	13327569	DMR	4	60	163588;163591	0.272318	0.564924	3.67218	0.19	Summary	0	0	0			chr2	119157494	119158857	DMR	128	1363	8296660;8296787	0.191077	0.718792	5.2335	0.02	Summary	1	1	1			chr4	6301805	6301918	DMR	8	113	10919826;10919833	5.64147	0.751392	5.64147	0.9	Summary	1	0	1
chr1	2093153	2093430	DMR	10	277	35567;35576	0.272976	0.563875	3.66332	0.09	Summary	0	0	1			chr2	119157494	119158857	DMR	128	1363	8296660;8296787	0.191077	0.718792	5.2335	0.02	CpG-island	CpG27987	CpG27987	100	53.72		chr4	6301805	6301918	DMR	8	113	10919826;10919833	5.64147	0.751392	5.64147	0.9	CpG-island	CpG36243	CpG36243	99.12	16.54
chr1	2093153	2093430	DMR	10	277	35567;35576	0.272976	0.563875	3.66332	0.09	postTSS1KB-TES	PRKCZ	ENSG00000067606	100	0.21		chr2	119157494	119158857	DMR	128	1363	8296660;8296787	0.191077	0.718792	5.2335	0.02	TSS	C1QL2	ENSG00000144119	71.02	48.4		chr4	6301805	6301918	DMR	8	113	10919826;10919833	5.64147	0.751392	5.64147	0.9	postTSS1KB-TES	WFS1	ENSG00000109501	100	0.35
chr6	7230137	7230247	DMR	8	110	12496011;12496018	0.273413	0.563181	3.65747	0.07	Summary	1	0	1			chr2	119157494	119158857	DMR	128	1363	8296660;8296787	0.191077	0.718792	5.2335	0.02	postTSS1KB-TES	C1QL2	ENSG00000144119	28.98	24		chr9	96719724	96720929	DMR	36	1205	15460679;15460714	5.63835	0.751152	5.63835	1	Summary	1	0	1
chr6	7230137	7230247	DMR	8	110	12496011;12496018	0.273413	0.563181	3.65747	0.07	CpG-island	CpG41369	CpG41369	100	11.13		chr10	132307866	132308067	DMR	24	201	1996261;1996284	0.191218	0.71847	5.22962	0.09	Summary	1	0	1			chr9	96719724	96720929	DMR	36	1205	15460679;15460714	5.63835	0.751152	5.63835	1	CpG-island	CpG51563	CpG51563	38.51	81.69
chr6	7230137	7230247	DMR	8	110	12496011;12496018	0.273413	0.563181	3.65747	0.07	postTSS1KB-TES	RREB1	ENSG00000124782	100	0.08		chr10	132307866	132308067	DMR	24	201	1996261;1996284	0.191218	0.71847	5.22962	0.09	CpG-island	CpG6343	CpG6343	100	10.18		chr9	96719724	96720929	DMR	36	1205	15460679;15460714	5.63835	0.751152	5.63835	1	postTSS1KB-TES	RP11-535M15.1	ENSG00000224848	100	3.64
chr20	2821915	2823259	DMR	45	1344	8870023;8870067	0.273581	0.562913	3.65522	0.07	Summary	0	0	0			chr10	132307866	132308067	DMR	24	201	1996261;1996284	0.191218	0.71847	5.22962	0.09	postTSS1KB-TES	STK32C	ENSG00000165752	100	0.16		chr12	29148611	29150288	DMR	83	1677	2936334;2936416	5.63743	0.751081	5.63743	0.98	Summary	1	2	1
chr8	143836389	143836847	DMR	13	458	15015615;15015627	0.274621	0.561267	3.64139	0.19	Summary	0	1	1			chrM	12733	12878	DMR	6	145	15780521;15780526	5.22458	0.718051	5.22458	0.87	Summary	0	4	0			chr12	29148611	29150288	DMR	83	1677	2936334;2936416	5.63743	0.751081	5.63743	0.98	CpG-island	CpG9444	CpG9444	58.38	100
chr8	143836389	143836847	DMR	13	458	15015615;15015627	0.274621	0.561267	3.64139	0.19	TSS	MIR6845	ENSG00000274094	6.77	1.55		chrM	12733	12878	DMR	6	145	15780521;15780526	5.22458	0.718051	5.22458	0.87	TSS	MT-TH	ENSG00000210176	100	7.25		chr12	29148611	29150288	DMR	83	1677	2936334;2936416	5.63743	0.751081	5.63743	0.98	TSS	RP11-946L16.1	ENSG00000257258	63.45	53.2
chr8	143836389	143836847	DMR	13	458	15015615;15015627	0.274621	0.561267	3.64139	0.19	postTSS1KB-TES	NRBP2	ENSG00000185189	100	7.18		chrM	12733	12878	DMR	6	145	15780521;15780526	5.22458	0.718051	5.22458	0.87	TSS	MT-TS2	ENSG00000210184	100	7.25		chr12	29148611	29150288	DMR	83	1677	2936334;2936416	5.63743	0.751081	5.63743	0.98	TSS	FAR2	ENSG00000064763	88.97	74.6
chr1	1051050	1051211	DMR	7	161	10012;10018	0.275114	0.560488	3.63486	0.06	Summary	0	0	1			chrM	12733	12878	DMR	6	145	15780521;15780526	5.22458	0.718051	5.22458	0.87	TSS	MT-TL2	ENSG00000210191	100	7.25		chr12	29148611	29150288	DMR	83	1677	2936334;2936416	5.63743	0.751081	5.63743	0.98	postTSS1KB-TES	FAR2	ENSG00000064763	11.03	0.1
chr1	1051050	1051211	DMR	7	161	10012;10018	0.275114	0.560488	3.63486	0.06	postTSS1KB-TES	AGRN	ENSG00000188157	100	0.46		chrM	12733	12878	DMR	6	145	15780521;15780526	5.22458	0.718051	5.22458	0.87	TSS	MT-ND5	ENSG00000198786	100	7.25		chr7	21428143	21428259	DMR	10	116	13610012;13610021	5.60325	0.74844	5.60325	0.88	Summary	1	1	0
chr12	131852047	131852174	DMR	7	127	3460767;3460773	0.275721	0.55953	3.62686	0.31	Summary	0	0	0			chr8	139703246	139704050	DMR	102	804	14960365;14960466	0.192063	0.716557	5.20663	0.07	Summary	1	1	0			chr7	21428143	21428259	DMR	10	116	13610012;13610021	5.60325	0.74844	5.60325	0.88	CpG-island	CpG45837	CpG45837	100	9.16
chr9	96418430	96418515	DMR	9	85	15457735;15457743	0.276112	0.558914	3.62172	0.17	Summary	1	1	0			chr8	139703246	139704050	DMR	102	804	14960365;14960466	0.192063	0.716557	5.20663	0.07	CpG-island	CpG49801	CpG49801	100	21.34		chr7	21428143	21428259	DMR	10	116	13610012;13610021	5.60325	0.74844	5.60325	0.88	TSS	SP4	ENSG00000105866	100	5.8
chr9	96418430	96418515	DMR	9	85	15457735;15457743	0.276112	0.558914	3.62172	0.17	CpG-island	CpG51546	CpG51546	100	3.67		chr8	139703246	139704050	DMR	102	804	14960365;14960466	0.192063	0.716557	5.20663	0.07	TSS	KCNK9	ENSG00000169427	100	40.2		chr8	79890999	79892886	DMR	88	1887	14740407;14740494	5.60317	0.748434	5.60317	1	Summary	1	0	0
chr9	96418430	96418515	DMR	9	85	15457735;15457743	0.276112	0.558914	3.62172	0.17	TSS	ZNF367	ENSG00000165244	100	4.25		chr3	15858941	15860483	DMR	141	1542	10042726;10042866	0.192427	0.715733	5.19677	0.07	Summary	1	1	0			chr8	79890999	79892886	DMR	88	1887	14740407;14740494	5.60317	0.748434	5.60317	1	CpG-island	CpG49188	CpG49188	33.7	100
chr11	67415471	67415811	DMR	39	340	2416731;2416769	0.276498	0.558308	3.61666	0.15	Summary	1	1	1			chr3	15858941	15860483	DMR	141	1542	10042726;10042866	0.192427	0.715733	5.19677	0.07	CpG-island	CpG33419	CpG33419	96.82	100		chr7	72335303	72337854	DMR	168	2551	13869540;13869707	5.58082	0.746698	5.58082	1	Summary	1	0	1
chr11	67415471	67415811	DMR	39	340	2416731;2416769	0.276498	0.558308	3.61666	0.15	CpG-island	CpG7818	CpG7818	93.24	74.07		chr3	15858941	15860483	DMR	141	1542	10042726;10042866	0.192427	0.715733	5.19677	0.07	TSS	ANKRD28	ENSG00000206560	100	77.1		chr7	72335303	72337854	DMR	168	2551	13869540;13869707	5.58082	0.746698	5.58082	1	CpG-island	CpG46555	CpG46555	78.83	100
chr11	67415471	67415811	DMR	39	340	2416731;2416769	0.276498	0.558308	3.61666	0.15	TSS	CARNS1	ENSG00000172508	100	17		chr16	89646552	89649287	DMR	130	2735	5618103;5618232	0.193273	0.713829	5.17403	0.02	Summary	1	0	1			chr7	72335303	72337854	DMR	168	2551	13869540;13869707	5.58082	0.746698	5.58082	1	postTSS1KB-TES	CALN1	ENSG00000183166	100	0.38
chr11	67415471	67415811	DMR	39	340	2416731;2416769	0.276498	0.558308	3.61666	0.15	postTSS1KB-TES	PPP1CA	ENSG00000172531	100	1.55		chr16	89646552	89649287	DMR	130	2735	5618103;5618232	0.193273	0.713829	5.17403	0.02	CpG-island	CpG18303	CpG18303	34.33	100		chr3	50340405	50341390	DMR	68	985	10201430;10201497	5.57677	0.746383	5.57677	1	Summary	1	2	1
chr2	120989272	120989374	DMR	4	102	8310878;8310881	0.276881	0.557707	3.61166	0.22	Summary	1	0	1			chr16	89646552	89649287	DMR	130	2735	5618103;5618232	0.193273	0.713829	5.17403	0.02	postTSS1KB-TES	CHMP1A	ENSG00000131165	100	22.03		chr3	50340405	50341390	DMR	68	985	10201430;10201497	5.57677	0.746383	5.57677	1	CpG-island	CpG33932	CpG33932	71.47	95.52
chr2	120989272	120989374	DMR	4	102	8310878;8310881	0.276881	0.557707	3.61166	0.22	CpG-island	CpG28019	CpG28019	2.94	0.29		chr4	84496910	84497353	DMR	19	443	11229746;11229764	0.193755	0.712747	5.16116	0.02	Summary	1	0	1			chr3	50340405	50341390	DMR	68	985	10201430;10201497	5.57677	0.746383	5.57677	1	TSS	RASSF1	ENSG00000068028	100	49.25
chr2	120989272	120989374	DMR	4	102	8310878;8310881	0.276881	0.557707	3.61166	0.22	postTSS1KB-TES	GLI2	ENSG00000074047	100	0.04		chr4	84496910	84497353	DMR	19	443	11229746;11229764	0.193755	0.712747	5.16116	0.02	CpG-island	CpG37134	CpG37134	100	14.11		chr3	50340405	50341390	DMR	68	985	10201430;10201497	5.57677	0.746383	5.57677	1	TSS	ZMYND10-AS1	ENSG00000235058	100	49.25
chr3	52409712	52410938	DMR	108	1226	10216739;10216846	0.276952	0.557595	3.61073	0.04	Summary	1	2	0			chr4	84496910	84497353	DMR	19	443	11229746;11229764	0.193755	0.712747	5.16116	0.02	postTSS1KB-TES	NKX6-1	ENSG00000163623	100	8.11		chr3	50340405	50341390	DMR	68	985	10201430;10201497	5.57677	0.746383	5.57677	1	postTSS1KB-TES	ZMYND10	ENSG00000004838	28.43	5.9
chr3	52409712	52410938	DMR	108	1226	10216739;10216846	0.276952	0.557595	3.61073	0.04	CpG-island	CpG33983	CpG33983	100	85.91		chr9	14321997	14323268	DMR	87	1271	15139466;15139552	0.194694	0.710648	5.13627	0	Summary	1	0	2			chr20	63043106	63043232	DMR	3	126	9256477;9256479	5.57156	0.745977	5.57156	0.9	Summary	0	0	2
chr3	52409712	52410938	DMR	108	1226	10216739;10216846	0.276952	0.557595	3.61073	0.04	TSS	BAP1	ENSG00000163930	100	61.3		chr9	14321997	14323268	DMR	87	1271	15139466;15139552	0.194694	0.710648	5.13627	0	CpG-island	CpG50494	CpG50494	56.57	100		chr20	63043106	63043232	DMR	3	126	9256477;9256479	5.57156	0.745977	5.57156	0.9	postTSS1KB-TES	RP11-305P22.9	ENSG00000272259	100	0.17
chr3	52409712	52410938	DMR	108	1226	10216739;10216846	0.276952	0.557595	3.61073	0.04	TSS	PHF7	ENSG00000010318	100	61.3		chr9	14321997	14323268	DMR	87	1271	15139466;15139552	0.194694	0.710648	5.13627	0	postTSS1KB-TES	NFIB	ENSG00000147862	100	0.4		chr20	63043106	63043232	DMR	3	126	9256477;9256479	5.57156	0.745977	5.57156	0.9	postTSS1KB-TES	LINC01056	ENSG00000237119	100	0.85
chr17_KI270729v1_random	199671	199811	DMR	19	140	6418899;6418917	0.277587	0.5566	3.60247	0.09	Summary	1	0	0			chr9	14321997	14323268	DMR	87	1271	15139466;15139552	0.194694	0.710648	5.13627	0	postTSS1KB-TES	RP11-120J1.1	ENSG00000225472	100	3.19		chr17	32494249	32494360	DMR	4	111	5956785;5956788	5.56543	0.745499	5.56543	0.8	Summary	0	0	1
chr17_KI270729v1_random	199671	199811	DMR	19	140	6418899;6418917	0.277587	0.5566	3.60247	0.09	CpG-island	CpG21132	CpG21132	100	6.96		chr9	133355532	133356608	DMR	56	1076	15688562;15688617	0.195156	0.709619	5.12411	0.06	Summary	1	2	1			chr17	32494249	32494360	DMR	4	111	5956785;5956788	5.56543	0.745499	5.56543	0.8	postTSS1KB-TES	MYO1D	ENSG00000176658	100	0.03
chr18	47024716	47025112	DMR	5	396	6705393;6705397	0.277747	0.556351	3.6004	0.02	Summary	0	1	2			chr9	133355532	133356608	DMR	56	1076	15688562;15688617	0.195156	0.709619	5.12411	0.06	CpG-island	CpG52224	CpG52224	56.97	55.98		chr9	113077919	113078018	DMR	3	99	15533388;15533390	5.55449	0.744645	5.55449	0.72	Summary	1	0	0
chr18	47024716	47025112	DMR	5	396	6705393;6705397	0.277747	0.556351	3.6004	0.02	TSS	RP11-49K24.9	ENSG00000278674	53.28	10.55		chr9	133355532	133356608	DMR	56	1076	15688562;15688617	0.195156	0.709619	5.12411	0.06	TSS	SURF1	ENSG00000148290	86.62	46.6		chr9	113077919	113078018	DMR	3	99	15533388;15533390	5.55449	0.744645	5.55449	0.72	CpG-island	CpG51787	CpG51787	100	0.33
chr18	47024716	47025112	DMR	5	396	6705393;6705397	0.277747	0.556351	3.6004	0.02	postTSS1KB-TES	KATNAL2	ENSG00000167216	100	0.22		chr9	133355532	133356608	DMR	56	1076	15688562;15688617	0.195156	0.709619	5.12411	0.06	TSS	SURF2	ENSG00000148291	98.14	52.8		chr15	89367946	89368661	DMR	45	715	4845936;4845980	5.54633	0.744006	5.54633	0.98	Summary	1	1	1
chr18	47024716	47025112	DMR	5	396	6705393;6705397	0.277747	0.556351	3.6004	0.02	postTSS1KB-TES	TCEB3CL	ENSG00000275553	100	0.66		chr9	133355532	133356608	DMR	56	1076	15688562;15688617	0.195156	0.709619	5.12411	0.06	postTSS1KB-TES	SURF1	ENSG00000148290	13.38	3.67		chr15	89367946	89368661	DMR	45	715	4845936;4845980	5.54633	0.744006	5.54633	0.98	CpG-island	CpG15747	CpG15747	100	43.18
chr1	27549576	27549639	DMR	4	63	294256;294259	0.27935	0.553852	3.57974	0.31	Summary	0	0	1			chr15	40925956	40926621	DMR	43	665	4568664;4568706	0.197262	0.704956	5.0694	0.06	Summary	1	0	0			chr15	89367946	89368661	DMR	45	715	4845936;4845980	5.54633	0.744006	5.54633	0.98	TSS	MIR9-3	ENSG00000207819	100	35.75
chr1	27549576	27549639	DMR	4	63	294256;294259	0.27935	0.553852	3.57974	0.31	postTSS1KB-TES	AHDC1	ENSG00000126705	100	0.09		chr15	40925956	40926621	DMR	43	665	4568664;4568706	0.197262	0.704956	5.0694	0.06	CpG-island	CpG14917	CpG14917	100	12.34		chr15	89367946	89368661	DMR	45	715	4845936;4845980	5.54633	0.744006	5.54633	0.98	postTSS1KB-TES	LINC00925	ENSG00000255571	100	1.99
chr7	151118793	151119556	DMR	20	763	14246476;14246495	0.280399	0.552223	3.56634	0.06	Summary	0	0	1			chr20	62962918	62963082	DMR	5	164	9254640;9254644	0.197487	0.704462	5.06363	0.15	Summary	0	0	1			chr17	74860301	74861008	DMR	34	707	6260744;6260777	5.51419	0.741482	5.51419	1	Summary	1	1	1
chr7	151118793	151119556	DMR	20	763	14246476;14246495	0.280399	0.552223	3.56634	0.06	postTSS1KB-TES	AGAP3	ENSG00000133612	100	1.32		chr20	62962918	62963082	DMR	5	164	9254640;9254644	0.197487	0.704462	5.06363	0.15	postTSS1KB-TES	SLC17A9	ENSG00000101194	100	1.03		chr17	74860301	74861008	DMR	34	707	6260744;6260777	5.51419	0.741482	5.51419	1	CpG-island	CpG20503	CpG20503	100	28.98
chr19	4362568	4362781	DMR	10	213	6982026;6982035	0.280439	0.552162	3.56584	0.09	Summary	0	0	1			chr7	53920885	53921915	DMR	14	1030	13763479;13763492	5.0612	0.704254	5.0612	0.96	Summary	0	0	0			chr17	74860301	74861008	DMR	34	707	6260744;6260777	5.51419	0.741482	5.51419	1	TSS	GRIN2C	ENSG00000161509	71.29	25.2
chr19	4362568	4362781	DMR	10	213	6982026;6982035	0.280439	0.552162	3.56584	0.09	postTSS1KB-TES	SH3GL1	ENSG00000141985	100	0.54		chr3	71581506	71582200	DMR	48	694	10301940;10301987	0.197925	0.7035	5.05243	0.15	Summary	1	1	1			chr17	74860301	74861008	DMR	34	707	6260744;6260777	5.51419	0.741482	5.51419	1	postTSS1KB-TES	GRIN2C	ENSG00000161509	28.71	1.1
chr17	57045362	57046482	DMR	60	1120	6140889;6140948	0.281116	0.551115	3.55725	0	Summary	1	1	1			chr3	71581506	71582200	DMR	48	694	10301940;10301987	0.197925	0.7035	5.05243	0.15	CpG-island	CpG34197	CpG34197	100	26.25		chr5	171315325	171317301	DMR	97	1976	12320904;12321000	5.50017	0.740376	5.50017	1	Summary	1	0	0
chr17	57045362	57046482	DMR	60	1120	6140889;6140948	0.281116	0.551115	3.55725	0	CpG-island	CpG20172	CpG20172	93.57	85.69		chr3	71581506	71582200	DMR	48	694	10301940;10301987	0.197925	0.7035	5.05243	0.15	TSS	RP11-154H23.4	ENSG00000277855	100	34.7		chr5	171315325	171317301	DMR	97	1976	12320904;12321000	5.50017	0.740376	5.50017	1	CpG-island	CpG40721	CpG40721	90.38	19.96
chr17	57045362	57046482	DMR	60	1120	6140889;6140948	0.281116	0.551115	3.55725	0	TSS	RNF126P1	ENSG00000261192	99.64	55.8		chr3	71581506	71582200	DMR	48	694	10301940;10301987	0.197925	0.7035	5.05243	0.15	postTSS1KB-TES	FOXP1	ENSG00000114861	100	0.11		chr5	3594734	3597479	DMR	230	2745	11661992;11662221	5.48048	0.738818	5.48048	1	Summary	1	1	2
chr17	57045362	57046482	DMR	60	1120	6140889;6140948	0.281116	0.551115	3.55725	0	postTSS1KB-TES	RNF126P1	ENSG00000261192	0.36	1.25		chr11	403928	404154	DMR	9	226	2036688;2036696	0.199265	0.700569	5.01844	0.11	Summary	0	0	1			chr5	3594734	3597479	DMR	230	2745	11661992;11662221	5.48048	0.738818	5.48048	1	CpG-island	CpG38650	CpG38650	100	31.25
chr17	26637323	26637687	DMR	8	364	5911605;5911612	0.281933	0.549853	3.54694	0.07	Summary	0	0	0			chr11	403928	404154	DMR	9	226	2036688;2036696	0.199265	0.700569	5.01844	0.11	postTSS1KB-TES	PKP3	ENSG00000184363	100	2		chr5	3594734	3597479	DMR	230	2745	11661992;11662221	5.48048	0.738818	5.48048	1	TSS	IRX1	ENSG00000170549	72.86	100
chr3	128075964	128076849	DMR	51	885	10510042;10510092	0.282272	0.549333	3.54269	0.13	Summary	1	2	2			chr2	161427033	161427154	DMR	11	121	8469287;8469297	0.19952	0.700014	5.01204	0.19	Summary	1	0	2			chr5	3594734	3597479	DMR	230	2745	11661992;11662221	5.48048	0.738818	5.48048	1	postTSS1KB-TES	IRX1	ENSG00000170549	15.48	9.77
chr3	128075964	128076849	DMR	51	885	10510042;10510092	0.282272	0.549333	3.54269	0.13	CpG-island	CpG34813	CpG34813	100	50.08		chr2	161427033	161427154	DMR	11	121	8469287;8469297	0.19952	0.700014	5.01204	0.19	CpG-island	CpG28512	CpG28512	69.42	7.28		chr5	3594734	3597479	DMR	230	2745	11661992;11662221	5.48048	0.738818	5.48048	1	postTSS1KB-TES	CTD-2012M11.3	ENSG00000259603	46.19	42.59
chr3	128075964	128076849	DMR	51	885	10510042;10510092	0.282272	0.549333	3.54269	0.13	TSS	RNU2-37P	ENSG00000222627	32.2	14.25		chr2	161427033	161427154	DMR	11	121	8469287;8469297	0.19952	0.700014	5.01204	0.19	postTSS1KB-TES	AC009487.5	ENSG00000251621	100	3.22		chr17	68599548	68602135	DMR	145	2587	6223712;6223856	5.47024	0.738007	5.47024	1	Summary	1	1	2
chr3	128075964	128076849	DMR	51	885	10510042;10510092	0.282272	0.549333	3.54269	0.13	TSS	RUVBL1-AS1	ENSG00000239608	95.59	42.3		chr2	161427033	161427154	DMR	11	121	8469287;8469297	0.19952	0.700014	5.01204	0.19	postTSS1KB-TES	SLC4A10	ENSG00000144290	100	0.02		chr17	68599548	68602135	DMR	145	2587	6223712;6223856	5.47024	0.738007	5.47024	1	CpG-island	CpG20426	CpG20426	58.21	100
chr3	128075964	128076849	DMR	51	885	10510042;10510092	0.282272	0.549333	3.54269	0.13	postTSS1KB-TES	RUVBL1	ENSG00000175792	100	1		chr17	82091526	82091612	DMR	6	86	6370345;6370350	0.199587	0.699867	5.01034	0.04	Summary	1	0	1			chr17	68599548	68602135	DMR	145	2587	6223712;6223856	5.47024	0.738007	5.47024	1	TSS	FAM20A	ENSG00000108950	67.49	87.3
chr3	128075964	128076849	DMR	51	885	10510042;10510092	0.282272	0.549333	3.54269	0.13	postTSS1KB-TES	RUVBL1-AS1	ENSG00000239608	4.41	1.74		chr17	82091526	82091612	DMR	6	86	6370345;6370350	0.199587	0.699867	5.01034	0.04	CpG-island	CpG20926	CpG20926	48.84	12.8		chr17	68599548	68602135	DMR	145	2587	6223712;6223856	5.47024	0.738007	5.47024	1	postTSS1KB-TES	FAM20A	ENSG00000108950	32.51	1.29
chr4	866227	866520	DMR	14	293	10854434;10854447	0.283704	0.547134	3.52479	0	Summary	0	0	1			chr17	82091526	82091612	DMR	6	86	6370345;6370350	0.199587	0.699867	5.01034	0.04	postTSS1KB-TES	FASN	ENSG00000169710	100	0.45		chr17	68599548	68602135	DMR	145	2587	6223712;6223856	5.47024	0.738007	5.47024	1	postTSS1KB-TES	LINC01482	ENSG00000267659	100	1.51
chr4	866227	866520	DMR	14	293	10854434;10854447	0.283704	0.547134	3.52479	0	postTSS1KB-TES	GAK	ENSG00000178950	100	0.36		chr22	48489733	48490942	DMR	105	1209	9876591;9876695	0.199632	0.699769	5.00921	0	Summary	1	1	1			chr12	57225415	57225932	DMR	26	517	3089462;3089487	5.46048	0.737231	5.46048	0.98	Summary	1	0	1
chr12	131661682	131661844	DMR	17	162	3457991;3458007	0.28406	0.546591	3.52039	0.17	Summary	1	2	0			chr22	48489733	48490942	DMR	105	1209	9876591;9876695	0.199632	0.699769	5.00921	0	CpG-island	CpG32849	CpG32849	100	56		chr12	57225415	57225932	DMR	26	517	3089462;3089487	5.46048	0.737231	5.46048	0.98	CpG-island	CpG10035	CpG10035	39.46	23.18
chr12	131661682	131661844	DMR	17	162	3457991;3458007	0.28406	0.546591	3.52039	0.17	CpG-island	CpG11196	CpG11196	100	13.52		chr22	48489733	48490942	DMR	105	1209	9876591;9876695	0.199632	0.699769	5.00921	0	TSS	FAM19A5	ENSG00000219438	60.13	36.35		chr12	57225415	57225932	DMR	26	517	3089462;3089487	5.46048	0.737231	5.46048	0.98	postTSS1KB-TES	NXPH4	ENSG00000182379	100	5.97
chr12	131661682	131661844	DMR	17	162	3457991;3458007	0.28406	0.546591	3.52039	0.17	TSS	RNA5SP377	ENSG00000212154	100	8.1		chr22	48489733	48490942	DMR	105	1209	9876591;9876695	0.199632	0.699769	5.00921	0	postTSS1KB-TES	FAM19A5	ENSG00000219438	39.87	0.13		chr15	89649893	89649986	DMR	4	93	4848595;4848598	5.4532	0.736651	5.4532	1	Summary	0	0	1
chr12	131661682	131661844	DMR	17	162	3457991;3458007	0.28406	0.546591	3.52039	0.17	TSS	RP11-495K9.6	ENSG00000249926	100	8.1		chr2	128233685	128233746	DMR	6	61	8344156;8344161	0.200713	0.697424	4.98223	0.15	Summary	1	0	0			chr15	89649893	89649986	DMR	4	93	4848595;4848598	5.4532	0.736651	5.4532	1	postTSS1KB-TES	KIF7	ENSG00000166813	100	0.2
chr11	488675	488729	DMR	3	54	2038812;2038814	0.284463	0.545974	3.51539	0.04	Summary	0	0	1			chr2	128233685	128233746	DMR	6	61	8344156;8344161	0.200713	0.697424	4.98223	0.15	CpG-island	CpG28110	CpG28110	100	6.19		chr10	16519697	16521693	DMR	146	1996	1400513;1400658	5.44333	0.735864	5.44333	1	Summary	1	1	1
chr11	488675	488729	DMR	3	54	2038812;2038814	0.284463	0.545974	3.51539	0.04	postTSS1KB-TES	PTDSS2	ENSG00000174915	100	0.13		chr15	58932869	58934016	DMR	107	1147	4657336;4657442	0.200885	0.697053	4.97798	0.02	Summary	1	1	1			chr10	16519697	16521693	DMR	146	1996	1400513;1400658	5.44333	0.735864	5.44333	1	CpG-island	CpG4709	CpG4709	100	89.99
chr5	135027484	135029567	DMR	142	2083	12152844;12152985	0.284603	0.545761	3.51367	0	Summary	1	0	1			chr15	58932869	58934016	DMR	107	1147	4657336;4657442	0.200885	0.697053	4.97798	0.02	CpG-island	CpG15216	CpG15216	82.21	91.73		chr10	16519697	16521693	DMR	146	1996	1400513;1400658	5.44333	0.735864	5.44333	1	TSS	C1QL3	ENSG00000165985	34.47	34.4
chr5	135027484	135029567	DMR	142	2083	12152844;12152985	0.284603	0.545761	3.51367	0	CpG-island	CpG40154	CpG40154	94.67	96.01		chr15	58932869	58934016	DMR	107	1147	4657336;4657442	0.200885	0.697053	4.97798	0.02	TSS	SLTM	ENSG00000137776	100	57.35		chr10	16519697	16521693	DMR	146	1996	1400513;1400658	5.44333	0.735864	5.44333	1	postTSS1KB-TES	C1QL3	ENSG00000165985	65.53	18.01
chr5	135027484	135029567	DMR	142	2083	12152844;12152985	0.284603	0.545761	3.51367	0	postTSS1KB-TES	PITX1	ENSG00000069011	87.95	30.14		chr15	58932869	58934016	DMR	107	1147	4657336;4657442	0.200885	0.697053	4.97798	0.02	postTSS1KB-TES	RNF111	ENSG00000157450	100	0.5		chr4	173528716	173530415	DMR	131	1699	11518443;11518573	5.42186	0.734148	5.42186	1	Summary	1	1	2
chr8	144439213	144439290	DMR	4	77	15029663;15029666	0.285214	0.544829	3.50614	0.28	Summary	0	0	2			chr17	31936336	31938117	DMR	100	1781	5951832;5951931	0.201412	0.695914	4.96494	0.02	Summary	1	1	1			chr4	173528716	173530415	DMR	131	1699	11518443;11518573	5.42186	0.734148	5.42186	1	CpG-island	CpG38100	CpG38100	83.76	100
chr8	144439213	144439290	DMR	4	77	15029663;15029666	0.285214	0.544829	3.50614	0.28	postTSS1KB-TES	TONSL	ENSG00000160949	100	0.52		chr17	31936336	31938117	DMR	100	1781	5951832;5951931	0.201412	0.695914	4.96494	0.02	CpG-island	CpG19425	CpG19425	42.34	100		chr4	173528716	173530415	DMR	131	1699	11518443;11518573	5.42186	0.734148	5.42186	1	TSS	HAND2	ENSG00000164107	69.81	59.3
chr8	144439213	144439290	DMR	4	77	15029663;15029666	0.285214	0.544829	3.50614	0.28	postTSS1KB-TES	AC084125.4	ENSG00000232600	100	5.94		chr17	31936336	31938117	DMR	100	1781	5951832;5951931	0.201412	0.695914	4.96494	0.02	TSS	SUZ12	ENSG00000178691	94.44	84.1		chr4	173528716	173530415	DMR	131	1699	11518443;11518573	5.42186	0.734148	5.42186	1	postTSS1KB-TES	HAND2	ENSG00000164107	30.19	12.04
chr5	141491643	141492857	DMR	77	1214	12195605;12195681	0.285376	0.544583	3.50415	0.04	Summary	1	0	22			chr17	31936336	31938117	DMR	100	1781	5951832;5951931	0.201412	0.695914	4.96494	0.02	postTSS1KB-TES	SUZ12	ENSG00000178691	5.56	0.16		chr4	173528716	173530415	DMR	131	1699	11518443;11518573	5.42186	0.734148	5.42186	1	postTSS1KB-TES	HAND2-AS1	ENSG00000237125	100	2.69
chr5	141491643	141492857	DMR	77	1214	12195605;12195681	0.285376	0.544583	3.50415	0.04	CpG-island	CpG40383	CpG40383	92.67	88.51		chr13	113490095	113491710	DMR	136	1615	3906320;3906455	0.201524	0.695674	4.9622	0	Summary	2	2	0			chr2	136764371	136765930	DMR	86	1559	8392842;8392927	5.41815	0.733851	5.41815	1	Summary	1	1	0
chr5	141491643	141492857	DMR	77	1214	12195605;12195681	0.285376	0.544583	3.50415	0.04	postTSS1KB-TES	PCDHGA1	ENSG00000204956	100	0.67		chr13	113490095	113491710	DMR	136	1615	3906320;3906455	0.201524	0.695674	4.9622	0	CpG-island	CpG12751	CpG12751	72.45	100		chr2	136764371	136765930	DMR	86	1559	8392842;8392927	5.41815	0.733851	5.41815	1	CpG-island	CpG28288	CpG28288	66.71	84.14
chr5	141491643	141492857	DMR	77	1214	12195605;12195681	0.285376	0.544583	3.50415	0.04	postTSS1KB-TES	PCDHGA2	ENSG00000081853	100	0.7		chr13	113490095	113491710	DMR	136	1615	3906320;3906455	0.201524	0.695674	4.9622	0	CpG-island	CpG12752	CpG12752	3.72	28.99		chr2	136764371	136765930	DMR	86	1559	8392842;8392927	5.41815	0.733851	5.41815	1	TSS	THSD7B	ENSG00000144229	88.84	69.25
chr5	141491643	141492857	DMR	77	1214	12195605;12195681	0.285376	0.544583	3.50415	0.04	postTSS1KB-TES	PCDHGA3	ENSG00000254245	100	0.72		chr13	113490095	113491710	DMR	136	1615	3906320;3906455	0.201524	0.695674	4.9622	0	TSS	DCUN1D2	ENSG00000150401	100	80.75		chr5	135027130	135029788	DMR	158	2658	12152830;12152987	5.40999	0.733196	5.40999	1	Summary	1	0	1
chr5	141491643	141492857	DMR	77	1214	12195605;12195681	0.285376	0.544583	3.50415	0.04	postTSS1KB-TES	PCDHGB1	ENSG00000254221	100	0.75		chr13	113490095	113491710	DMR	136	1615	3906320;3906455	0.201524	0.695674	4.9622	0	TSS	TMCO3	ENSG00000150403	100	80.75		chr5	135027130	135029788	DMR	158	2658	12152830;12152987	5.40999	0.733196	5.40999	1	CpG-island	CpG40154	CpG40154	77.28	100
chr5	141491643	141492857	DMR	77	1214	12195605;12195681	0.285376	0.544583	3.50415	0.04	postTSS1KB-TES	PCDHGA4	ENSG00000262576	100	0.77		chr10	132793770	132794025	DMR	9	255	2005363;2005371	0.201676	0.695346	4.95845	0.15	Summary	1	0	0			chr5	135027130	135029788	DMR	158	2658	12152830;12152987	5.40999	0.733196	5.40999	1	postTSS1KB-TES	PITX1	ENSG00000069011	77.24	33.78
chr5	141491643	141492857	DMR	77	1214	12195605;12195681	0.285376	0.544583	3.50415	0.04	postTSS1KB-TES	PCDHGB2	ENSG00000253910	100	0.8		chr10	132793770	132794025	DMR	9	255	2005363;2005371	0.201676	0.695346	4.95845	0.15	CpG-island	CpG6382	CpG6382	41.57	23.19		chr2	73292570	73294024	DMR	97	1454	8071860;8071956	5.38932	0.731534	5.38932	0.95	Summary	1	1	1
chr5	141491643	141492857	DMR	77	1214	12195605;12195681	0.285376	0.544583	3.50415	0.04	postTSS1KB-TES	PCDHGA5	ENSG00000253485	100	0.82		chr21	42974353	42974528	DMR	23	175	9483107;9483129	0.201822	0.695031	4.95485	0.3	Summary	1	1	0			chr2	73292570	73294024	DMR	97	1454	8071860;8071956	5.38932	0.731534	5.38932	0.95	CpG-island	CpG27349	CpG27349	88.58	49.12
chr5	141491643	141492857	DMR	77	1214	12195605;12195681	0.285376	0.544583	3.50415	0.04	postTSS1KB-TES	PCDHGB3	ENSG00000262209	100	0.86		chr21	42974353	42974528	DMR	23	175	9483107;9483129	0.201822	0.695031	4.95485	0.3	CpG-island	CpG31675	CpG31675	100	9.91		chr2	73292570	73294024	DMR	97	1454	8071860;8071956	5.38932	0.731534	5.38932	0.95	TSS	EGR4	ENSG00000135625	90.72	65.95
chr5	141491643	141492857	DMR	77	1214	12195605;12195681	0.285376	0.544583	3.50415	0.04	postTSS1KB-TES	PCDHGA6	ENSG00000253731	100	0.88		chr21	42974353	42974528	DMR	23	175	9483107;9483129	0.201822	0.695031	4.95485	0.3	TSS	PKNOX1	ENSG00000160199	100	8.75		chr2	73292570	73294024	DMR	97	1454	8071860;8071956	5.38932	0.731534	5.38932	0.95	postTSS1KB-TES	EGR4	ENSG00000135625	9.28	7.6
chr5	141491643	141492857	DMR	77	1214	12195605;12195681	0.285376	0.544583	3.50415	0.04	postTSS1KB-TES	PCDHGA7	ENSG00000253537	100	0.94		chr5	98774491	98774886	DMR	20	395	12028016;12028035	0.201907	0.694849	4.95278	0.15	Summary	1	0	1			chr17	7415683	7415796	DMR	5	113	5757665;5757669	5.38474	0.731165	5.38474	0.77	Summary	0	0	1
chr5	141491643	141492857	DMR	77	1214	12195605;12195681	0.285376	0.544583	3.50415	0.04	postTSS1KB-TES	PCDHGB4	ENSG00000253953	100	0.98		chr5	98774491	98774886	DMR	20	395	12028016;12028035	0.201907	0.694849	4.95278	0.15	CpG-island	CpG39752	CpG39752	28.35	6.88		chr17	7415683	7415796	DMR	5	113	5757665;5757669	5.38474	0.731165	5.38474	0.77	postTSS1KB-TES	NLGN2	ENSG00000169992	100	0.81
chr5	141491643	141492857	DMR	77	1214	12195605;12195681	0.285376	0.544583	3.50415	0.04	postTSS1KB-TES	PCDHGA8	ENSG00000253767	100	1		chr5	98774491	98774886	DMR	20	395	12028016;12028035	0.201907	0.694849	4.95278	0.15	postTSS1KB-TES	RGMB	ENSG00000174136	100	1.36		chr16	1049550	1049663	DMR	5	113	5005962;5005966	5.38414	0.731117	5.38414	0.97	Summary	0	0	0
chr5	141491643	141492857	DMR	77	1214	12195605;12195681	0.285376	0.544583	3.50415	0.04	postTSS1KB-TES	PCDHGB5	ENSG00000276547	100	1.06		chr10	8034756	8035748	DMR	47	992	1350748;1350794	0.202172	0.694279	4.94628	0.07	Summary	1	0	0			chr2	63058222	63060112	DMR	96	1890	8019879;8019974	5.36765	0.729784	5.36765	0.98	Summary	1	0	0
chr5	141491643	141492857	DMR	77	1214	12195605;12195681	0.285376	0.544583	3.50415	0.04	postTSS1KB-TES	PCDHGA9	ENSG00000261934	100	1.11		chr10	8034756	8035748	DMR	47	992	1350748;1350794	0.202172	0.694279	4.94628	0.07	CpG-island	CpG4583	CpG4583	54.64	43.05		chr2	63058222	63060112	DMR	96	1890	8019879;8019974	5.36765	0.729784	5.36765	0.98	CpG-island	CpG27190	CpG27190	60.74	100
chr5	141491643	141492857	DMR	77	1214	12195605;12195681	0.285376	0.544583	3.50415	0.04	postTSS1KB-TES	PCDHGB6	ENSG00000253305	100	1.17		chr2	72918228	72918817	DMR	45	589	8068157;8068201	0.202341	0.693916	4.94215	0.04	Summary	1	0	1			chr7	3300567	3301611	DMR	129	1044	13523324;13523452	5.33808	0.727385	5.33808	0.97	Summary	1	2	1
chr5	141491643	141492857	DMR	77	1214	12195605;12195681	0.285376	0.544583	3.50415	0.04	postTSS1KB-TES	PCDHGA10	ENSG00000253846	100	1.23		chr2	72918228	72918817	DMR	45	589	8068157;8068201	0.202341	0.693916	4.94215	0.04	CpG-island	CpG27336	CpG27336	100	11.32		chr7	3300567	3301611	DMR	129	1044	13523324;13523452	5.33808	0.727385	5.33808	0.97	CpG-island	CpG45515	CpG45515	85.15	64.47
chr5	141491643	141492857	DMR	77	1214	12195605;12195681	0.285376	0.544583	3.50415	0.04	postTSS1KB-TES	PCDHGB7	ENSG00000254122	100	1.29		chr2	72918228	72918817	DMR	45	589	8068157;8068201	0.202341	0.693916	4.94215	0.04	postTSS1KB-TES	EMX1	ENSG00000135638	100	3.13		chr7	3300567	3301611	DMR	129	1044	13523324;13523452	5.33808	0.727385	5.33808	0.97	TSS	AC073316.1	ENSG00000236708	15.23	7.95
chr5	141491643	141492857	DMR	77	1214	12195605;12195681	0.285376	0.544583	3.50415	0.04	postTSS1KB-TES	PCDHGA11	ENSG00000253873	100	1.34		chr5	34758475	34759221	DMR	8	746	11782688;11782695	4.939	0.693639	4.939	0.98	Summary	0	0	1			chr7	3300567	3301611	DMR	129	1044	13523324;13523452	5.33808	0.727385	5.33808	0.97	TSS	SDK1	ENSG00000146555	100	52.2
chr5	141491643	141492857	DMR	77	1214	12195605;12195681	0.285376	0.544583	3.50415	0.04	postTSS1KB-TES	PCDHGA12	ENSG00000253159	100	1.49		chr5	34758475	34759221	DMR	8	746	11782688;11782695	4.939	0.693639	4.939	0.98	postTSS1KB-TES	RAI14	ENSG00000039560	100	0.43		chr7	3300567	3301611	DMR	129	1044	13523324;13523452	5.33808	0.727385	5.33808	0.97	postTSS1KB-TES	AC073316.1	ENSG00000236708	84.77	2.37
chr5	141491643	141492857	DMR	77	1214	12195605;12195681	0.285376	0.544583	3.50415	0.04	postTSS1KB-TES	PCDHGC3	ENSG00000240184	100	3.37		chr20	62322664	62322885	DMR	9	221	9241774;9241782	0.202561	0.693445	4.9368	0.04	Summary	0	0	1			chr9	96026965	96028126	DMR	65	1161	15454617;15454681	5.31663	0.725636	5.31663	1	Summary	1	1	1
chr5	141491643	141492857	DMR	77	1214	12195605;12195681	0.285376	0.544583	3.50415	0.04	postTSS1KB-TES	PCDHGC4	ENSG00000242419	100	4.5		chr20	62322664	62322885	DMR	9	221	9241774;9241782	0.202561	0.693445	4.9368	0.04	postTSS1KB-TES	LAMA5	ENSG00000130702	100	0.38		chr9	96026965	96028126	DMR	65	1161	15454617;15454681	5.31663	0.725636	5.31663	1	CpG-island	CpG51537	CpG51537	55.04	100
chr5	141491643	141492857	DMR	77	1214	12195605;12195681	0.285376	0.544583	3.50415	0.04	postTSS1KB-TES	PCDHGC5	ENSG00000240764	100	5.31		chr2	45529	47511	DMR	154	1982	7697164;7697317	0.202705	0.693136	4.93329	0.02	Summary	1	1	1			chr9	96026965	96028126	DMR	65	1161	15454617;15454681	5.31663	0.725636	5.31663	1	TSS	LINC00092	ENSG00000225194	100	58.05
chr19	3119446	3119815	DMR	11	369	6957665;6957675	0.285995	0.543642	3.49657	0	Summary	0	1	1			chr2	45529	47511	DMR	154	1982	7697164;7697317	0.202705	0.693136	4.93329	0.02	CpG-island	CpG26290	CpG26290	84.11	98.87		chr9	96026965	96028126	DMR	65	1161	15454617;15454681	5.31663	0.725636	5.31663	1	postTSS1KB-TES	LINC00092	ENSG00000225194	0	0
chr19	3119446	3119815	DMR	11	369	6957665;6957675	0.285995	0.543642	3.49657	0	TSS	AC005262.3	ENSG00000267139	100	18.45		chr2	45529	47511	DMR	154	1982	7697164;7697317	0.202705	0.693136	4.93329	0.02	TSS	FAM110C	ENSG00000184731	82.8	82.05		chr19	2032252	2032978	DMR	23	726	6935191;6935213	5.30567	0.72474	5.30567	0.98	Summary	0	0	1
chr19	3119446	3119815	DMR	11	369	6957665;6957675	0.285995	0.543642	3.49657	0	postTSS1KB-TES	GNA11	ENSG00000088256	100	1.29		chr2	45529	47511	DMR	154	1982	7697164;7697317	0.202705	0.693136	4.93329	0.02	postTSS1KB-TES	FAM110C	ENSG00000184731	17.2	4.83		chr19	2032252	2032978	DMR	23	726	6935191;6935213	5.30567	0.72474	5.30567	0.98	postTSS1KB-TES	BTBD2	ENSG00000133243	100	1.5
chr17	18120097	18120243	DMR	9	146	5840521;5840529	0.28618	0.543361	3.49431	0.11	Summary	1	0	1			chr7	157006462	157006700	DMR	15	238	14295011;14295025	0.202847	0.69283	4.92981	0.06	Summary	1	1	1			chr12	9405785	9406026	DMR	10	241	2861484;2861493	5.30113	0.724368	5.30113	0.9	Summary	0	0	1
chr17	18120097	18120243	DMR	9	146	5840521;5840529	0.28618	0.543361	3.49431	0.11	CpG-island	CpG19126	CpG19126	100	5.42		chr7	157006462	157006700	DMR	15	238	14295011;14295025	0.202847	0.69283	4.92981	0.06	CpG-island	CpG47905	CpG47905	100	3.36		chr12	9405785	9406026	DMR	10	241	2861484;2861493	5.30113	0.724368	5.30113	0.9	postTSS1KB-TES	RP11-599J14.2	ENSG00000256673	100	1.56
chr17	18120097	18120243	DMR	9	146	5840521;5840529	0.28618	0.543361	3.49431	0.11	postTSS1KB-TES	MYO15A	ENSG00000091536	100	0.21		chr7	157006462	157006700	DMR	15	238	14295011;14295025	0.202847	0.69283	4.92981	0.06	TSS	MNX1-AS2	ENSG00000235029	100	11.9		chr16	67647830	67648145	DMR	8	315	5424587;5424594	5.28447	0.723001	5.28447	0.98	Summary	1	0	1
chr16	89646669	89648883	DMR	121	2214	5618108;5618228	0.287748	0.540988	3.47527	0.07	Summary	1	0	1			chr7	157006462	157006700	DMR	15	238	14295011;14295025	0.202847	0.69283	4.92981	0.06	postTSS1KB-TES	MNX1	ENSG00000130675	100	1.53		chr16	67647830	67648145	DMR	8	315	5424587;5424594	5.28447	0.723001	5.28447	0.98	CpG-island	CpG17642	CpG17642	23.17	3.75
chr16	89646669	89648883	DMR	121	2214	5618108;5618228	0.287748	0.540988	3.47527	0.07	CpG-island	CpG18303	CpG18303	42.41	100		chr1	151133960	151134296	DMR	5	336	811676;811680	0.203332	0.691794	4.91806	0.19	Summary	0	0	1			chr16	67647830	67648145	DMR	8	315	5424587;5424594	5.28447	0.723001	5.28447	0.98	postTSS1KB-TES	RLTPR	ENSG00000159753	100	2.7
chr16	89646669	89648883	DMR	121	2214	5618108;5618228	0.287748	0.540988	3.47527	0.07	postTSS1KB-TES	CHMP1A	ENSG00000131165	100	17.83		chr1	151133960	151134296	DMR	5	336	811676;811680	0.203332	0.691794	4.91806	0.19	postTSS1KB-TES	SEMA6C	ENSG00000143434	100	2.4		chr11_KI270832v1_alt	169261	170980	DMR	133	1719	2777925;2778057	5.27652	0.722347	5.27652	1	Summary	1	0	0
chr16	89588088	89588117	DMR	3	29	5616943;5616945	0.289768	0.53795	3.45104	0.09	Summary	1	0	1			chr6	3067988	3068734	DMR	59	746	12468496;12468554	0.203908	0.690565	4.90416	0	Summary	1	1	1			chr11_KI270832v1_alt	169261	170980	DMR	133	1719	2777925;2778057	5.27652	0.722347	5.27652	1	CpG-island	CpG8886	CpG8886	72.02	29.55
chr16	89588088	89588117	DMR	3	29	5616943;5616945	0.289768	0.53795	3.45104	0.09	CpG-island	CpG18299	CpG18299	100	2.28		chr6	3067988	3068734	DMR	59	746	12468496;12468554	0.203908	0.690565	4.90416	0	CpG-island	CpG41294	CpG41294	58.71	53.16		chr8	51486825	51487877	DMR	13	1052	14634340;14634352	0.190058	0.721113	5.26154	0.15	Summary	0	0	1
chr16	89588088	89588117	DMR	3	29	5616943;5616945	0.289768	0.53795	3.45104	0.09	postTSS1KB-TES	CPNE7	ENSG00000178773	100	0.14		chr6	3067988	3068734	DMR	59	746	12468496;12468554	0.203908	0.690565	4.90416	0	TSS	RP1-40E16.12	ENSG00000272277	100	37.3		chr8	51486825	51487877	DMR	13	1052	14634340;14634352	0.190058	0.721113	5.26154	0.15	postTSS1KB-TES	PXDNL	ENSG00000147485	100	0.22
chr11	430440	430549	DMR	4	109	2037430;2037433	0.290147	0.537382	3.44653	0.15	Summary	0	0	1			chr6	3067988	3068734	DMR	59	746	12468496;12468554	0.203908	0.690565	4.90416	0	postTSS1KB-TES	RIPK1	ENSG00000137275	100	1.49		chr19	18594225	18595790	DMR	64	1565	7167055;7167118	5.2563	0.72068	5.2563	1	Summary	2	0	1
chr11	430440	430549	DMR	4	109	2037430;2037433	0.290147	0.537382	3.44653	0.15	postTSS1KB-TES	ANO9	ENSG00000185101	100	0.47		chr19	11090494	11090512	DMR	3	18	7072096;7072098	0.204124	0.690107	4.89899	0.22	Summary	1	0	1			chr19	18594225	18595790	DMR	64	1565	7167055;7167118	5.2563	0.72068	5.2563	1	CpG-island	CpG24138	CpG24138	25.18	99.24
chr12	131661912	131662022	DMR	11	110	3458010;3458020	0.290939	0.536198	3.43715	0.31	Summary	1	2	0			chr19	11090494	11090512	DMR	3	18	7072096;7072098	0.204124	0.690107	4.89899	0.22	CpG-island	CpG23655	CpG23655	100	1.15		chr19	18594225	18595790	DMR	64	1565	7167055;7167118	5.2563	0.72068	5.2563	1	CpG-island	CpG24139	CpG24139	13.93	100
chr12	131661912	131662022	DMR	11	110	3458010;3458020	0.290939	0.536198	3.43715	0.31	CpG-island	CpG11196	CpG11196	100	9.18		chr19	11090494	11090512	DMR	3	18	7072096;7072098	0.204124	0.690107	4.89899	0.22	postTSS1KB-TES	LDLR	ENSG00000130164	100	0.04		chr19	18594225	18595790	DMR	64	1565	7167055;7167118	5.2563	0.72068	5.2563	1	postTSS1KB-TES	CRLF1	ENSG00000006016	100	4.53
chr12	131661912	131662022	DMR	11	110	3458010;3458020	0.290939	0.536198	3.43715	0.31	TSS	RNA5SP377	ENSG00000212154	100	5.5		chr9	37800263	37801804	DMR	108	1541	15237570;15237677	0.204214	0.689914	4.89681	0	Summary	1	2	3			chr16	1153747	1154276	DMR	62	529	5009012;5009073	5.24178	0.719478	5.24178	1	Summary	1	1	1
chr12	131661912	131662022	DMR	11	110	3458010;3458020	0.290939	0.536198	3.43715	0.31	TSS	RP11-495K9.6	ENSG00000249926	100	5.5		chr9	37800263	37801804	DMR	108	1541	15237570;15237677	0.204214	0.689914	4.89681	0	CpG-island	CpG50866	CpG50866	64.76	100		chr16	1153747	1154276	DMR	62	529	5009012;5009073	5.24178	0.719478	5.24178	1	CpG-island	CpG16329	CpG16329	100	23.94
chr22	50505364	50505682	DMR	6	318	9908647;9908652	0.291459	0.535423	3.43102	0.17	Summary	0	0	1			chr9	37800263	37801804	DMR	108	1541	15237570;15237677	0.204214	0.689914	4.89681	0	TSS	EXOSC3	ENSG00000107371	88.71	68.35		chr16	1153747	1154276	DMR	62	529	5009012;5009073	5.24178	0.719478	5.24178	1	TSS	CACNA1H	ENSG00000196557	93.38	24.7
chr22	50505364	50505682	DMR	6	318	9908647;9908652	0.291459	0.535423	3.43102	0.17	postTSS1KB-TES	LMF2	ENSG00000100258	100	8.5		chr9	37800263	37801804	DMR	108	1541	15237570;15237677	0.204214	0.689914	4.89681	0	TSS	DCAF10	ENSG00000122741	80.4	61.95		chr16	1153747	1154276	DMR	62	529	5009012;5009073	5.24178	0.719478	5.24178	1	postTSS1KB-TES	CACNA1H	ENSG00000196557	6.62	0.05
chr16	30783428	30783450	DMR	4	22	5263272;5263275	0.292274	0.534209	3.42144	0.17	Summary	1	0	1			chr9	37800263	37801804	DMR	108	1541	15237570;15237677	0.204214	0.689914	4.89681	0	postTSS1KB-TES	RP11-613M10.9	ENSG00000255872	100	0.32		chr17	39150848	39152471	DMR	67	1623	6004267;6004333	5.24105	0.719419	5.24105	1	Summary	1	0	1
chr16	30783428	30783450	DMR	4	22	5263272;5263275	0.292274	0.534209	3.42144	0.17	CpG-island	CpG17150	CpG17150	100	1.42		chr9	37800263	37801804	DMR	108	1541	15237570;15237677	0.204214	0.689914	4.89681	0	postTSS1KB-TES	EXOSC3	ENSG00000107371	11.29	0.52		chr17	39150848	39152471	DMR	67	1623	6004267;6004333	5.24105	0.719419	5.24105	1	CpG-island	CpG19616	CpG19616	41.16	100
chr16	30783428	30783450	DMR	4	22	5263272;5263275	0.292274	0.534209	3.42144	0.17	postTSS1KB-TES	ZNF629	ENSG00000102870	100	0.28		chr9	37800263	37801804	DMR	108	1541	15237570;15237677	0.204214	0.689914	4.89681	0	postTSS1KB-TES	DCAF10	ENSG00000122741	19.6	0.46		chr17	39150848	39152471	DMR	67	1623	6004267;6004333	5.24105	0.719419	5.24105	1	postTSS1KB-TES	PLXDC1	ENSG00000161381	100	1.8
chr7	64855492	64855603	DMR	6	111	13823947;13823952	0.292449	0.53395	3.4194	0.11	Summary	0	0	0			chr9	127754144	127754155	DMR	3	11	15619137;15619139	0.204545	0.68921	4.88889	0	Summary	1	0	1			chr16	31428339	31428839	DMR	6	500	5271863;5271868	5.23088	0.718575	5.23088	0.92	Summary	1	2	0
chr8	142390632	142391375	DMR	19	743	14990984;14991002	0.293749	0.532023	3.40426	0.07	Summary	1	0	1			chr9	127754144	127754155	DMR	3	11	15619137;15619139	0.204545	0.68921	4.88889	0	CpG-island	CpG52015	CpG52015	100	0.76		chr16	31428339	31428839	DMR	6	500	5271863;5271868	5.23088	0.718575	5.23088	0.92	CpG-island	CpG17195	CpG17195	4.4	2.78
chr8	142390632	142391375	DMR	19	743	14990984;14991002	0.293749	0.532023	3.40426	0.07	CpG-island	CpG49868	CpG49868	32.03	39.67		chr9	127754144	127754155	DMR	3	11	15619137;15619139	0.204545	0.68921	4.88889	0	postTSS1KB-TES	SH2D3C	ENSG00000095370	100	0.03		chr16	31428339	31428839	DMR	6	500	5271863;5271868	5.23088	0.718575	5.23088	0.92	TSS	COX6A2	ENSG00000156885	100	25
chr8	142390632	142391375	DMR	19	743	14990984;14991002	0.293749	0.532023	3.40426	0.07	postTSS1KB-TES	TSNARE1	ENSG00000171045	100	0.39		chr10	48306370	48307740	DMR	121	1370	1557296;1557416	0.205885	0.686376	4.85709	0.06	Summary	1	1	1			chr16	31428339	31428839	DMR	6	500	5271863;5271868	5.23088	0.718575	5.23088	0.92	TSS	RP11-452L6.8	ENSG00000277543	100	25
chr22	49935872	49936116	DMR	16	244	9896982;9896997	0.294264	0.531263	3.39831	0.02	Summary	1	0	0			chr10	48306370	48307740	DMR	121	1370	1557296;1557416	0.205885	0.686376	4.85709	0.06	CpG-island	CpG5111	CpG5111	72.04	92.33		chr7	91310769	91312029	DMR	6	1260	13960484;13960489	0.191285	0.718319	5.2278	0	Summary	0	1	0
chr22	49935872	49936116	DMR	16	244	9896982;9896997	0.294264	0.531263	3.39831	0.02	CpG-island	CpG32909	CpG32909	100	17.44		chr10	48306370	48307740	DMR	121	1370	1557296;1557416	0.205885	0.686376	4.85709	0.06	TSS	MAPK8	ENSG00000107643	92.63	63.45		chr7	91310769	91312029	DMR	6	1260	13960484;13960489	0.191285	0.718319	5.2278	0	TSS	RP11-115N4.1	ENSG00000243144	100	63
chr8	85736866	85736889	DMR	3	23	14759801;14759803	0.294744	0.530555	3.39278	0.04	Summary	1	0	1			chr10	48306370	48307740	DMR	121	1370	1557296;1557416	0.205885	0.686376	4.85709	0.06	postTSS1KB-TES	MAPK8	ENSG00000107643	7.37	0.08		chr16	89084452	89085073	DMR	11	621	5607472;5607482	5.22063	0.717723	5.22063	0.95	Summary	0	0	0
chr8	85736866	85736889	DMR	3	23	14759801;14759803	0.294744	0.530555	3.39278	0.04	CpG-island	CpG49255	CpG49255	100	1.26		chr12	62632659	62632857	DMR	6	198	3109102;3109107	0.205975	0.686186	4.85496	0.33	Summary	0	0	0			chr19	1295753	1296094	DMR	30	341	6915938;6915967	5.21691	0.717413	5.21691	0.97	Summary	1	0	2
chr8	85736866	85736889	DMR	3	23	14759801;14759803	0.294744	0.530555	3.39278	0.04	postTSS1KB-TES	REXO1L11P	ENSG00000275928	100	0.81		chr1	3650370	3650988	DMR	30	618	65987;66016	0.206913	0.684213	4.83296	0.26	Summary	1	0	1			chr19	1295753	1296094	DMR	30	341	6915938;6915967	5.21691	0.717413	5.21691	0.97	CpG-island	CpG22768	CpG22768	92.96	37.87
chr16	46427417	46428504	DMR	71	1087	5313042;5313112	0.294809	0.530459	3.39202	0	Summary	1	0	0			chr1	3650370	3650988	DMR	30	618	65987;66016	0.206913	0.684213	4.83296	0.26	CpG-island	CpG329	CpG329	100	18.77		chr19	1295753	1296094	DMR	30	341	6915938;6915967	5.21691	0.717413	5.21691	0.97	postTSS1KB-TES	MUM1	ENSG00000160953	100	0.37
chr16	46427417	46428504	DMR	71	1087	5313042;5313112	0.294809	0.530459	3.39202	0	CpG-island	CpG17314	CpG17314	96.23	69		chr1	3650370	3650988	DMR	30	618	65987;66016	0.206913	0.684213	4.83296	0.26	postTSS1KB-TES	WRAP73	ENSG00000116213	100	2.94		chr19	1295753	1296094	DMR	30	341	6915938;6915967	5.21691	0.717413	5.21691	0.97	postTSS1KB-TES	EFNA2	ENSG00000099617	100	2.61
chr5	28928636	28928875	DMR	7	239	11759155;11759161	0.295217	0.529859	3.38734	0.3	Summary	0	0	0			chr10	75210678	75210917	DMR	23	239	1674556;1674578	0.207394	0.683203	4.82174	0.28	Summary	1	1	0			chr8	144475789	144475850	DMR	4	61	15030779;15030782	5.20425	0.716358	5.20425	0.97	Summary	0	1	0
chr4	2065659	2065795	DMR	3	136	10878089;10878091	0.295224	0.529848	3.38726	0.06	Summary	0	0	1			chr10	75210678	75210917	DMR	23	239	1674556;1674578	0.207394	0.683203	4.82174	0.28	CpG-island	CpG5455	CpG5455	100	23.66		chr8	144475789	144475850	DMR	4	61	15030779;15030782	5.20425	0.716358	5.20425	0.97	TSS	FOXH1	ENSG00000160973	100	3.05
chr4	2065659	2065795	DMR	3	136	10878089;10878091	0.295224	0.529848	3.38726	0.06	postTSS1KB-TES	NAT8L	ENSG00000185818	100	1.59		chr10	75210678	75210917	DMR	23	239	1674556;1674578	0.207394	0.683203	4.82174	0.28	TSS	VDAC2	ENSG00000165637	100	11.95		chr11_KI270832v1_alt	156152	157095	DMR	54	943	2777510;2777563	5.19018	0.715182	5.19018	1	Summary	1	0	0
chr3	12906687	12906785	DMR	4	98	10020105;10020108	0.29593	0.528811	3.37917	0.13	Summary	0	0	1			chr19	53647380	53647692	DMR	6	312	7491903;7491908	0.207653	0.682662	4.81573	0.17	Summary	0	0	0			chr11_KI270832v1_alt	156152	157095	DMR	54	943	2777510;2777563	5.19018	0.715182	5.19018	1	CpG-island	CpG8885	CpG8885	49.63	24.39
chr3	12906687	12906785	DMR	4	98	10020105;10020108	0.29593	0.528811	3.37917	0.13	postTSS1KB-TES	IQSEC1	ENSG00000144711	100	0.06		chr16	11796972	11797350	DMR	64	378	5120657;5120720	0.207756	0.682447	4.81334	0.11	Summary	1	2	0			chr14	56794048	56795646	DMR	77	1598	4096211;4096287	5.16941	0.713441	5.16941	1	Summary	1	0	0
chr7	157867548	157867827	DMR	5	279	14307861;14307865	0.296424	0.528087	3.37355	0	Summary	1	1	1			chr16	11796972	11797350	DMR	64	378	5120657;5120720	0.207756	0.682447	4.81334	0.11	CpG-island	CpG16750	CpG16750	100	29.46		chr14	56794048	56795646	DMR	77	1598	4096211;4096287	5.16941	0.713441	5.16941	1	CpG-island	CpG13480	CpG13480	77.91	100
chr7	157867548	157867827	DMR	5	279	14307861;14307865	0.296424	0.528087	3.37355	0	CpG-island	CpG47966	CpG47966	29.39	9.22		chr16	11796972	11797350	DMR	64	378	5120657;5120720	0.207756	0.682447	4.81334	0.11	TSS	ZC3H7A	ENSG00000122299	100	18.9		chr14	104718323	104718603	DMR	6	280	4376796;4376801	5.15795	0.712477	5.15795	0.8	Summary	0	0	1
chr7	157867548	157867827	DMR	5	279	14307861;14307865	0.296424	0.528087	3.37355	0	TSS	RP11-452C13.1	ENSG00000272839	100	13.95		chr16	11796972	11797350	DMR	64	378	5120657;5120720	0.207756	0.682447	4.81334	0.11	TSS	RP11-486I11.2	ENSG00000277369	100	18.9		chr14	104718323	104718603	DMR	6	280	4376796;4376801	5.15795	0.712477	5.15795	0.8	postTSS1KB-TES	INF2	ENSG00000203485	100	0.88
chr7	157867548	157867827	DMR	5	279	14307861;14307865	0.296424	0.528087	3.37355	0	postTSS1KB-TES	PTPRN2	ENSG00000155093	100	0.03		chr5	1039029	1039556	DMR	21	527	11632641;11632661	0.208394	0.681116	4.79861	0.06	Summary	0	0	0			chr4	1019855	1020184	DMR	5	329	10858359;10858363	5.1556	0.712279	5.1556	0.9	Summary	0	0	1
chr17_KI270729v1_random	198984	199030	DMR	4	46	6418814;6418817	0.296553	0.527898	3.37208	0.22	Summary	1	0	0			chr4	173371022	173371760	DMR	63	738	11517302;11517364	0.208853	0.680159	4.78805	0	Summary	1	1	1			chr4	1019855	1020184	DMR	5	329	10858359;10858363	5.1556	0.712279	5.1556	0.9	postTSS1KB-TES	FGFRL1	ENSG00000127418	100	2.06
chr17_KI270729v1_random	198984	199030	DMR	4	46	6418814;6418817	0.296553	0.527898	3.37208	0.22	CpG-island	CpG21132	CpG21132	100	2.29		chr4	173371022	173371760	DMR	63	738	11517302;11517364	0.208853	0.680159	4.78805	0	CpG-island	CpG38091	CpG38091	100	31.77		chr17	61407370	61409042	DMR	40	1672	6171923;6171962	5.15502	0.71223	5.15502	0.92	Summary	1	0	2
chr16	1198660	1198855	DMR	6	195	5010475;5010480	0.296757	0.5276	3.36976	0.09	Summary	1	0	1			chr4	173371022	173371760	DMR	63	738	11517302;11517364	0.208853	0.680159	4.78805	0	TSS	RP11-798M19.6	ENSG00000272870	57.45	21.2		chr17	61407370	61409042	DMR	40	1672	6171923;6171962	5.15502	0.71223	5.15502	0.92	CpG-island	CpG20274	CpG20274	18	100
chr16	1198660	1198855	DMR	6	195	5010475;5010480	0.296757	0.5276	3.36976	0.09	CpG-island	CpG16337	CpG16337	1.03	0.34		chr4	173371022	173371760	DMR	63	738	11517302;11517364	0.208853	0.680159	4.78805	0	postTSS1KB-TES	SAP30	ENSG00000164105	100	11.24		chr17	61407370	61409042	DMR	40	1672	6171923;6171962	5.15502	0.71223	5.15502	0.92	postTSS1KB-TES	TBX2-AS1	ENSG00000267280	100	9.78
chr16	1198660	1198855	DMR	6	195	5010475;5010480	0.296757	0.5276	3.36976	0.09	postTSS1KB-TES	CACNA1H	ENSG00000196557	100	0.29		chr5	80408134	80408536	DMR	33	402	11971276;11971308	0.209511	0.678794	4.77303	0.04	Summary	1	1	0			chr17	61407370	61409042	DMR	40	1672	6171923;6171962	5.15502	0.71223	5.15502	0.92	postTSS1KB-TES	TBX2	ENSG00000121068	100	19.51
chr20	63863155	63863430	DMR	5	275	9274523;9274527	0.297543	0.52645	3.36086	0.13	Summary	1	1	2			chr5	80408134	80408536	DMR	33	402	11971276;11971308	0.209511	0.678794	4.77303	0.04	CpG-island	CpG39562	CpG39562	100	35.54		chr5	42951088	42952084	DMR	65	996	11813057;11813121	5.15459	0.712194	5.15459	1	Summary	1	0	0
chr20	63863155	63863430	DMR	5	275	9274523;9274527	0.297543	0.52645	3.36086	0.13	CpG-island	CpG31067	CpG31067	100	6.33		chr5	80408134	80408536	DMR	33	402	11971276;11971308	0.209511	0.678794	4.77303	0.04	TSS	ZFYVE16	ENSG00000039319	100	20.1		chr5	42951088	42952084	DMR	65	996	11813057;11813121	5.15459	0.712194	5.15459	1	CpG-island	CpG39102	CpG39102	100	73.29
chr20	63863155	63863430	DMR	5	275	9274523;9274527	0.297543	0.52645	3.36086	0.13	TSS	RP4-591C20.9	ENSG00000268858	49.82	6.85		chr15	96340384	96341020	DMR	18	636	4888623;4888640	0.20971	0.678381	4.76849	0.17	Summary	1	0	0			chr14	52267735	52268028	DMR	21	293	4075583;4075603	5.14268	0.71119	5.14268	0.93	Summary	1	1	0
chr20	63863155	63863430	DMR	5	275	9274523;9274527	0.297543	0.52645	3.36086	0.13	postTSS1KB-TES	RP4-591C20.9	ENSG00000268858	50.18	6.63		chr15	96340384	96341020	DMR	18	636	4888623;4888640	0.20971	0.678381	4.76849	0.17	CpG-island	CpG15860	CpG15860	48.43	52.03		chr14	52267735	52268028	DMR	21	293	4075583;4075603	5.14268	0.71119	5.14268	0.93	CpG-island	CpG13416	CpG13416	100	22.91
chr20	63863155	63863430	DMR	5	275	9274523;9274527	0.297543	0.52645	3.36086	0.13	postTSS1KB-TES	ABHD16B	ENSG00000183260	54.91	13.82		chr7	151118312	151119556	DMR	35	1244	14246461;14246495	0.209761	0.678274	4.76732	0.02	Summary	0	0	1			chr14	52267735	52268028	DMR	21	293	4075583;4075603	5.14268	0.71119	5.14268	0.93	TSS	PTGDR	ENSG00000168229	100	14.65
chr16	686193	686535	DMR	9	342	4996342;4996350	0.298272	0.525388	3.35265	0.17	Summary	0	0	2			chr7	151118312	151119556	DMR	35	1244	14246461;14246495	0.209761	0.678274	4.76732	0.02	postTSS1KB-TES	AGAP3	ENSG00000133612	100	2.16		chr15	52804709	52806698	DMR	97	1989	4632402;4632498	5.1252	0.709711	5.1252	1	Summary	1	1	0
chr16	686193	686535	DMR	9	342	4996342;4996350	0.298272	0.525388	3.35265	0.17	postTSS1KB-TES	MSLN	ENSG00000102854	100	0.27		chr16	352540	352802	DMR	39	262	4987433;4987471	0.210498	0.676752	4.75063	0.24	Summary	1	1	0			chr15	52804709	52806698	DMR	97	1989	4632402;4632498	5.1252	0.709711	5.1252	1	CpG-island	CpG15145	CpG15145	46	100
chr16	686193	686535	DMR	9	342	4996342;4996350	0.298272	0.525388	3.35265	0.17	postTSS1KB-TES	WDR24	ENSG00000127580	100	7.09		chr16	352540	352802	DMR	39	262	4987433;4987471	0.210498	0.676752	4.75063	0.24	CpG-island	CpG16193	CpG16193	100	17.56		chr15	52804709	52806698	DMR	97	1989	4632402;4632498	5.1252	0.709711	5.1252	1	TSS	RP11-209K10.2	ENSG00000259203	61.99	61.65
chr20	61873563	61873615	DMR	3	52	9233390;9233392	0.298862	0.52453	3.34603	0.31	Summary	0	0	1			chr16	352540	352802	DMR	39	262	4987433;4987471	0.210498	0.676752	4.75063	0.24	TSS	AXIN1	ENSG00000103126	100	13.1		chr13	112103902	112105671	DMR	118	1769	3887734;3887851	5.11992	0.709263	5.11992	1	Summary	1	0	0
chr20	61873563	61873615	DMR	3	52	9233390;9233392	0.298862	0.52453	3.34603	0.31	postTSS1KB-TES	CDH4	ENSG00000179242	100	0.01		chr22	50184933	50185890	DMR	94	957	9901678;9901771	0.210988	0.675741	4.7396	0.06	Summary	1	1	0			chr13	112103902	112105671	DMR	118	1769	3887734;3887851	5.11992	0.709263	5.11992	1	CpG-island	CpG12651	CpG12651	100	70.56
chr20	49234001	49234209	DMR	5	208	9141885;9141889	0.299326	0.523855	3.34083	0.11	Summary	0	0	1			chr22	50184933	50185890	DMR	94	957	9901678;9901771	0.210988	0.675741	4.7396	0.06	CpG-island	CpG32931	CpG32931	100	46.41		chr20	62828546	62828584	DMR	3	38	9252203;9252205	5.10713	0.708177	5.10713	0.95	Summary	0	0	1
chr20	49234001	49234209	DMR	5	208	9141885;9141889	0.299326	0.523855	3.34083	0.11	postTSS1KB-TES	DDX27	ENSG00000124228	100	0.87		chr22	50184933	50185890	DMR	94	957	9901678;9901771	0.210988	0.675741	4.7396	0.06	TSS	TRABD	ENSG00000170638	100	47.85		chr20	62828546	62828584	DMR	3	38	9252203;9252205	5.10713	0.708177	5.10713	0.95	postTSS1KB-TES	COL9A3	ENSG00000092758	100	0.16
chr3	196762649	196762728	DMR	6	79	10805194;10805199	0.299455	0.523669	3.3394	0.04	Summary	0	0	1			chr16	74367879	74369075	DMR	71	1196	5476046;5476116	0.211424	0.674845	4.72983	0	Summary	1	2	1			chr6	10389901	10391121	DMR	51	1220	12511062;12511112	5.10024	0.707591	5.10024	1	Summary	2	0	0
chr3	196762649	196762728	DMR	6	79	10805194;10805199	0.299455	0.523669	3.3394	0.04	postTSS1KB-TES	PAK2	ENSG00000180370	100	0.09		chr16	74367879	74369075	DMR	71	1196	5476046;5476116	0.211424	0.674845	4.72983	0	CpG-island	CpG17811	CpG17811	72.07	78.87		chr6	10389901	10391121	DMR	51	1220	12511062;12511112	5.10024	0.707591	5.10024	1	CpG-island	CpG41429	CpG41429	35.33	81.78
chr4	1364078	1364106	DMR	3	28	10864510;10864512	0.299764	0.523221	3.33596	0.09	Summary	0	0	1			chr16	74367879	74369075	DMR	71	1196	5476046;5476116	0.211424	0.674845	4.72983	0	TSS	RP11-252A24.2	ENSG00000214331	100	59.8		chr6	10389901	10391121	DMR	51	1220	12511062;12511112	5.10024	0.707591	5.10024	1	CpG-island	CpG41430	CpG41430	17.21	100
chr4	1364078	1364106	DMR	3	28	10864510;10864512	0.299764	0.523221	3.33596	0.09	postTSS1KB-TES	UVSSA	ENSG00000163945	100	0.07		chr16	74367879	74369075	DMR	71	1196	5476046;5476116	0.211424	0.674845	4.72983	0	TSS	RP11-252A24.3	ENSG00000261079	48.75	29.15		chr10	104640662	104642185	DMR	118	1523	1832709;1832826	5.09836	0.70743	5.09836	1	Summary	1	1	1
chr20	33701028	33701047	DMR	3	19	9034445;9034447	0.300154	0.522656	3.33163	0.06	Summary	1	0	0			chr16	74367879	74369075	DMR	71	1196	5476046;5476116	0.211424	0.674845	4.72983	0	postTSS1KB-TES	RP11-252A24.3	ENSG00000261079	51.25	44.94		chr10	104640662	104642185	DMR	118	1523	1832709;1832826	5.09836	0.70743	5.09836	1	CpG-island	CpG5958	CpG5958	100	46.93
chr20	33701028	33701047	DMR	3	19	9034445;9034447	0.300154	0.522656	3.33163	0.06	CpG-island	CpG30324	CpG30324	100	1.92		chr15	92654830	92656399	DMR	88	1569	4870303;4870390	0.21184	0.673992	4.72054	0	Summary	1	0	1			chr10	104640662	104642185	DMR	118	1523	1832709;1832826	5.09836	0.70743	5.09836	1	TSS	SORCS3	ENSG00000156395	94.48	71.95
chr1	41381877	41383084	DMR	113	1207	401280;401392	0.300257	0.522508	3.33049	0.06	Summary	1	0	1			chr15	92654830	92656399	DMR	88	1569	4870303;4870390	0.21184	0.673992	4.72054	0	CpG-island	CpG15814	CpG15814	51.43	100		chr10	104640662	104642185	DMR	118	1523	1832709;1832826	5.09836	0.70743	5.09836	1	postTSS1KB-TES	SORCS3	ENSG00000156395	5.52	0.01
chr1	41381877	41383084	DMR	113	1207	401280;401392	0.300257	0.522508	3.33049	0.06	CpG-island	CpG1363	CpG1363	100	61.87		chr15	92654830	92656399	DMR	88	1569	4870303;4870390	0.21184	0.673992	4.72054	0	postTSS1KB-TES	FAM174B	ENSG00000185442	100	0.82		chr12	131298410	131299690	DMR	81	1280	3454238;3454318	5.08769	0.706521	5.08769	1	Summary	1	2	1
chr1	41381877	41383084	DMR	113	1207	401280;401392	0.300257	0.522508	3.33049	0.06	postTSS1KB-TES	FOXO6	ENSG00000204060	100	5.84		chr17	2059540	2059637	DMR	3	97	5699860;5699862	0.212129	0.6734	4.71411	0.11	Summary	0	0	1			chr12	131298410	131299690	DMR	81	1280	3454238;3454318	5.08769	0.706521	5.08769	1	CpG-island	CpG11190	CpG11190	89.22	95.33
chr7	149624820	149625081	DMR	27	261	14232641;14232667	0.300504	0.522149	3.32774	0.22	Summary	1	1	0			chr17	2059540	2059637	DMR	3	97	5699860;5699862	0.212129	0.6734	4.71411	0.11	postTSS1KB-TES	HIC1	ENSG00000177374	100	1.2		chr12	131298410	131299690	DMR	81	1280	3454238;3454318	5.08769	0.706521	5.08769	1	TSS	RP11-495K9.3	ENSG00000248703	43.91	28.1
chr7	149624820	149625081	DMR	27	261	14232641;14232667	0.300504	0.522149	3.32774	0.22	CpG-island	CpG47726	CpG47726	100	24.93		chr4	1394020	1394235	DMR	3	215	10865096;10865098	0.213471	0.670661	4.68448	0.3	Summary	0	0	1			chr12	131298410	131299690	DMR	81	1280	3454238;3454318	5.08769	0.706521	5.08769	1	TSS	RNA5SP376	ENSG00000212251	73.36	46.95
chr7	149624820	149625081	DMR	27	261	14232641;14232667	0.300504	0.522149	3.32774	0.22	TSS	ZNF767P	ENSG00000133624	100	13.05		chr4	1394020	1394235	DMR	3	215	10865096;10865098	0.213471	0.670661	4.68448	0.3	postTSS1KB-TES	CRIPAK	ENSG00000179979	100	6.26		chr12	131298410	131299690	DMR	81	1280	3454238;3454318	5.08769	0.706521	5.08769	1	postTSS1KB-TES	RNA5SP376	ENSG00000212251	-69.45	100
chr19	305272	305449	DMR	4	177	6886726;6886729	0.300959	0.521493	3.32271	0	Summary	0	1	0			chr17	77451394	77451597	DMR	17	203	6296265;6296281	0.21348	0.670644	4.68429	0.13	Summary	1	0	1			chr10	783407	783531	DMR	8	124	1300488;1300495	5.0847	0.706265	5.0847	1	Summary	0	0	0
chr19	305272	305449	DMR	4	177	6886726;6886729	0.300959	0.521493	3.32271	0	TSS	CTD-3113P16.5	ENSG00000267124	100	8.85		chr17	77451394	77451597	DMR	17	203	6296265;6296281	0.21348	0.670644	4.68429	0.13	CpG-island	CpG20641	CpG20641	99.51	58.72		chr11	65640261	65641369	DMR	30	1108	2393318;2393347	5.07201	0.70518	5.07201	0.98	Summary	1	0	1
chr19	1482090	1482105	DMR	5	15	6921307;6921311	3.32215	0.521419	3.32215	0.72	Summary	1	0	1			chr17	77451394	77451597	DMR	17	203	6296265;6296281	0.21348	0.670644	4.68429	0.13	postTSS1KB-TES	SEPT9	ENSG00000184640	100	0.09		chr11	65640261	65641369	DMR	30	1108	2393318;2393347	5.07201	0.70518	5.07201	0.98	CpG-island	CpG7706	CpG7706	25.9	100
chr19	1482090	1482105	DMR	5	15	6921307;6921311	3.32215	0.521419	3.32215	0.72	CpG-island	CpG22811	CpG22811	100	0.66		chr13	32585950	32587031	DMR	113	1081	3595787;3595899	0.213644	0.67031	4.68069	0	Summary	1	1	0			chr11	65640261	65641369	DMR	30	1108	2393318;2393347	5.07201	0.70518	5.07201	0.98	postTSS1KB-TES	SIPA1	ENSG00000213445	100	1.72
chr19	1482090	1482105	DMR	5	15	6921307;6921311	3.32215	0.521419	3.32215	0.72	postTSS1KB-TES	PCSK4	ENSG00000115257	100	0.18		chr13	32585950	32587031	DMR	113	1081	3595787;3595899	0.213644	0.67031	4.68069	0	CpG-island	CpG11724	CpG11724	81.78	57		chr2	950539	951126	DMR	69	587	7705037;7705105	5.06069	0.70421	5.06069	0.97	Summary	1	2	0
chr13	101916520	101917180	DMR	77	660	3836810;3836886	0.30141	0.520843	3.31774	0.13	Summary	1	0	1			chr13	32585950	32587031	DMR	113	1081	3595787;3595899	0.213644	0.67031	4.68069	0	TSS	PDS5B	ENSG00000083642	100	54.05		chr2	950539	951126	DMR	69	587	7705037;7705105	5.06069	0.70421	5.06069	0.97	CpG-island	CpG26323	CpG26323	100	36.69
chr13	101916520	101917180	DMR	77	660	3836810;3836886	0.30141	0.520843	3.31774	0.13	CpG-island	CpG12497	CpG12497	100	58.41		chr1	151838550	151838936	DMR	45	386	817896;817940	0.214089	0.669405	4.67094	0.06	Summary	1	0	1			chr2	950539	951126	DMR	69	587	7705037;7705105	5.06069	0.70421	5.06069	0.97	TSS	AC116614.1	ENSG00000235688	100	29.35
chr13	101916520	101917180	DMR	77	660	3836810;3836886	0.30141	0.520843	3.31774	0.13	postTSS1KB-TES	FGF14	ENSG00000102466	100	0.1		chr1	151838550	151838936	DMR	45	386	817896;817940	0.214089	0.669405	4.67094	0.06	CpG-island	CpG2860	CpG2860	100	31.54		chr2	950539	951126	DMR	69	587	7705037;7705105	5.06069	0.70421	5.06069	0.97	TSS	SNTG2	ENSG00000172554	100	29.35
chr16	81444666	81444976	DMR	51	310	5517302;5517352	0.302052	0.519918	3.31069	0.15	Summary	1	1	0			chr1	151838550	151838936	DMR	45	386	817896;817940	0.214089	0.669405	4.67094	0.06	postTSS1KB-TES	C2CD4D	ENSG00000225556	100	22.21		chr17	81080730	81081005	DMR	5	275	6347294;6347298	5.05693	0.703887	5.05693	0.95	Summary	0	0	1
chr16	81444666	81444976	DMR	51	310	5517302;5517352	0.302052	0.519918	3.31069	0.15	CpG-island	CpG17916	CpG17916	100	19.71		chr11	64305327	64305440	DMR	16	113	2374310;2374325	0.215004	0.667553	4.65107	0.22	Summary	1	1	0			chr17	81080730	81081005	DMR	5	275	6347294;6347298	5.05693	0.703887	5.05693	0.95	postTSS1KB-TES	BAIAP2	ENSG00000175866	100	0.34
chr16	81444666	81444976	DMR	51	310	5517302;5517352	0.302052	0.519918	3.31069	0.15	TSS	CMIP	ENSG00000153815	100	15.5		chr11	64305327	64305440	DMR	16	113	2374310;2374325	0.215004	0.667553	4.65107	0.22	CpG-island	CpG7618	CpG7618	100	6.11		chr20	35600624	35600660	DMR	4	36	9050257;9050260	5.04795	0.703115	5.04795	0.97	Summary	0	0	1
chr8	143933421	143933724	DMR	4	303	15018707;15018710	0.302263	0.519614	3.30837	0.35	Summary	0	0	1			chr11	64305327	64305440	DMR	16	113	2374310;2374325	0.215004	0.667553	4.65107	0.22	TSS	ESRRA	ENSG00000173153	100	5.65		chr20	35600624	35600660	DMR	4	36	9050257;9050260	5.04795	0.703115	5.04795	0.97	postTSS1KB-TES	FER1L4	ENSG00000088340	100	0.08
chr8	143933421	143933724	DMR	4	303	15018707;15018710	0.302263	0.519614	3.30837	0.35	postTSS1KB-TES	PLEC	ENSG00000178209	100	0.5		chr11_KI270832v1_alt	170321	170500	DMR	14	179	2778032;2778045	0.215418	0.666718	4.64214	0.28	Summary	1	0	0			chr7	157004712	157006804	DMR	125	2092	14294904;14295028	5.03514	0.702012	5.03514	0.98	Summary	1	1	1
chr10	1464546	1464766	DMR	8	220	1307818;1307825	0.302625	0.519096	3.30442	0.13	Summary	0	0	1			chr11_KI270832v1_alt	170321	170500	DMR	14	179	2778032;2778045	0.215418	0.666718	4.64214	0.28	CpG-island	CpG8886	CpG8886	99.44	4.25		chr7	157004712	157006804	DMR	125	2092	14294904;14295028	5.03514	0.702012	5.03514	0.98	CpG-island	CpG47905	CpG47905	95.03	28.09
chr10	1464546	1464766	DMR	8	220	1307818;1307825	0.302625	0.519096	3.30442	0.13	postTSS1KB-TES	ADARB2	ENSG00000185736	100	0.04		chr13	94701706	94703657	DMR	83	1951	3798205;3798287	0.215721	0.666107	4.63561	0.06	Summary	1	1	1			chr7	157004712	157006804	DMR	125	2092	14294904;14295028	5.03514	0.702012	5.03514	0.98	TSS	MNX1-AS2	ENSG00000235029	71.56	74.85
chr5	171315670	171317301	DMR	74	1631	12320927;12321000	0.302846	0.518779	3.30201	0.02	Summary	1	0	0			chr13	94701706	94703657	DMR	83	1951	3798205;3798287	0.215721	0.666107	4.63561	0.06	CpG-island	CpG12389	CpG12389	51	100		chr7	157004712	157006804	DMR	125	2092	14294904;14295028	5.03514	0.702012	5.03514	0.98	postTSS1KB-TES	MNX1	ENSG00000130675	100	13.41
chr5	171315670	171317301	DMR	74	1631	12320927;12321000	0.302846	0.518779	3.30201	0.02	CpG-island	CpG40721	CpG40721	88.35	16.11		chr13	94701706	94703657	DMR	83	1951	3798205;3798287	0.215721	0.666107	4.63561	0.06	TSS	LINC00391	ENSG00000238230	92	89.75		chr19	1389527	1389825	DMR	9	298	6918134;6918142	5.00898	0.699749	5.00898	0.98	Summary	0	1	1
chr2	24490364	24491227	DMR	62	863	7833263;7833324	0.304115	0.516962	3.28823	0.13	Summary	1	1	0			chr13	94701706	94703657	DMR	83	1951	3798205;3798287	0.215721	0.666107	4.63561	0.06	postTSS1KB-TES	LINC00391	ENSG00000238230	8	7.2		chr19	1389527	1389825	DMR	9	298	6918134;6918142	5.00898	0.699749	5.00898	0.98	TSS	LLNLR-307A6.1	ENSG00000280486	100	14.9
chr2	24490364	24491227	DMR	62	863	7833263;7833324	0.304115	0.516962	3.28823	0.13	CpG-island	CpG26650	CpG26650	59.79	32.49		chr14	70641487	70642871	DMR	129	1384	4162188;4162316	0.216226	0.665092	4.62479	0.04	Summary	1	3	1			chr19	1389527	1389825	DMR	9	298	6918134;6918142	5.00898	0.699749	5.00898	0.98	postTSS1KB-TES	NDUFS7	ENSG00000115286	100	2.69
chr2	24490364	24491227	DMR	62	863	7833263;7833324	0.304115	0.516962	3.28823	0.13	TSS	NCOA1	ENSG00000084676	36.27	15.65		chr14	70641487	70642871	DMR	129	1384	4162188;4162316	0.216226	0.665092	4.62479	0.04	CpG-island	CpG13699	CpG13699	81.5	85.2		chr1	10658318	10658710	DMR	12	392	138576;138587	4.98356	0.697539	4.98356	1	Summary	0	0	1
chr1	980585	980693	DMR	6	108	7805;7810	0.304641	0.516212	3.28256	0.04	Summary	0	0	1			chr14	70641487	70642871	DMR	129	1384	4162188;4162316	0.216226	0.665092	4.62479	0.04	TSS	CTD-2540L5.5	ENSG00000259115	51.81	35.85		chr1	10658318	10658710	DMR	12	392	138576;138587	4.98356	0.697539	4.98356	1	postTSS1KB-TES	CASZ1	ENSG00000130940	100	0.25
chr1	980585	980693	DMR	6	108	7805;7810	0.304641	0.516212	3.28256	0.04	postTSS1KB-TES	PERM1	ENSG00000187642	100	1.83		chr14	70641487	70642871	DMR	129	1384	4162188;4162316	0.216226	0.665092	4.62479	0.04	TSS	CTD-2540L5.6	ENSG00000245466	58.6	40.55		chr7	983728	983881	DMR	5	153	13482725;13482729	4.98247	0.697445	4.98247	0.92	Summary	0	1	0
chr12	34107265	34108268	DMR	50	1003	2959873;2959922	0.306446	0.513645	3.26321	0.04	Summary	1	0	0			chr14	70641487	70642871	DMR	129	1384	4162188;4162316	0.216226	0.665092	4.62479	0.04	TSS	TTC9	ENSG00000133985	93.93	65		chr7	983728	983881	DMR	5	153	13482725;13482729	4.98247	0.697445	4.98247	0.92	TSS	CYP2W1	ENSG00000073067	100	7.65
chr12	34107265	34108268	DMR	50	1003	2959873;2959922	0.306446	0.513645	3.26321	0.04	CpG-island	CpG9514	CpG9514	46.56	48.54		chr14	70641487	70642871	DMR	129	1384	4162188;4162316	0.216226	0.665092	4.62479	0.04	postTSS1KB-TES	TTC9	ENSG00000133985	6.07	0.26		chr1	121117528	121119058	DMR	54	1530	733177;733230	4.96318	0.69576	4.96318	0.98	Summary	1	4	1
chr1	1332634	1332988	DMR	16	354	18399;18414	0.306608	0.513417	3.2615	0.02	Summary	1	0	1			chr3	14947623	14948040	DMR	55	417	10037849;10037903	0.216269	0.665005	4.62387	0.17	Summary	1	2	0			chr1	121117528	121119058	DMR	54	1530	733177;733230	4.96318	0.69576	4.96318	0.98	CpG-island	CpG2530	CpG2530	24.71	100
chr1	1332634	1332988	DMR	16	354	18399;18414	0.306608	0.513417	3.2615	0.02	CpG-island	CpG94	CpG94	100	22.82		chr3	14947623	14948040	DMR	55	417	10037849;10037903	0.216269	0.665005	4.62387	0.17	CpG-island	CpG33409	CpG33409	100	24.16		chr1	121117528	121119058	DMR	54	1530	733177;733230	4.96318	0.69576	4.96318	0.98	TSS	RP11-439A17.10	ENSG00000234998	9.67	7.4
chr1	1332634	1332988	DMR	16	354	18399;18414	0.306608	0.513417	3.2615	0.02	postTSS1KB-TES	TAS1R3	ENSG00000169962	100	11.83		chr3	14947623	14948040	DMR	55	417	10037849;10037903	0.216269	0.665005	4.62387	0.17	TSS	FGD5-AS1	ENSG00000225733	100	20.85		chr1	121117528	121119058	DMR	54	1530	733177;733230	4.96318	0.69576	4.96318	0.98	TSS	HIST2H2BA	ENSG00000223345	47.65	36.45
chr1_KI270709v1_random	40168	40215	DMR	6	47	7674824;7674829	0.306763	0.513197	3.25984	0.13	Summary	1	0	0			chr3	14947623	14948040	DMR	55	417	10037849;10037903	0.216269	0.665005	4.62387	0.17	TSS	NR2C2	ENSG00000177463	100	20.85		chr1	121117528	121119058	DMR	54	1530	733177;733230	4.96318	0.69576	4.96318	0.98	TSS	RP11-439A17.4	ENSG00000227193	100	76.5
chr1_KI270709v1_random	40168	40215	DMR	6	47	7674824;7674829	0.306763	0.513197	3.25984	0.13	CpG-island	CpG26207	CpG26207	100	2.31		chr5	10639212	10639523	DMR	37	311	11696377;11696413	0.216402	0.664738	4.62102	0.13	Summary	1	0	1			chr1	121117528	121119058	DMR	54	1530	733177;733230	4.96318	0.69576	4.96318	0.98	TSS	HIST2H3DP1	ENSG00000213244	94.64	72.4
chr20	62322411	62323335	DMR	21	924	9241772;9241792	0.306912	0.512986	3.25826	0.02	Summary	0	0	1			chr5	10639212	10639523	DMR	37	311	11696377;11696413	0.216402	0.664738	4.62102	0.13	CpG-island	CpG38730	CpG38730	100	24.9		chr1	121117528	121119058	DMR	54	1530	733177;733230	4.96318	0.69576	4.96318	0.98	postTSS1KB-TES	HIST2H3DP1	ENSG00000213244	-38.24	100
chr20	62322411	62323335	DMR	21	924	9241772;9241792	0.306912	0.512986	3.25826	0.02	postTSS1KB-TES	LAMA5	ENSG00000130702	100	1.58		chr5	10639212	10639523	DMR	37	311	11696377;11696413	0.216402	0.664738	4.62102	0.13	postTSS1KB-TES	ANKRD33B	ENSG00000164236	100	0.34		chr9	14992777	14993768	DMR	44	991	15142222;15142265	4.95927	0.695418	4.95927	1	Summary	1	1	1
chr1	173612595	173612743	DMR	7	148	929540;929546	0.307033	0.512814	3.25697	0.19	Summary	1	0	2			chr9	6007096	6008051	DMR	70	955	15113475;15113544	0.216586	0.664369	4.6171	0.22	Summary	1	2	0			chr9	14992777	14993768	DMR	44	991	15142222;15142265	4.95927	0.695418	4.95927	1	CpG-island	CpG50504	CpG50504	23.11	100
chr1	173612595	173612743	DMR	7	148	929540;929546	0.307033	0.512814	3.25697	0.19	CpG-island	CpG3299	CpG3299	6.08	0.92		chr9	6007096	6008051	DMR	70	955	15113475;15113544	0.216586	0.664369	4.6171	0.22	CpG-island	CpG50416	CpG50416	100	55.78		chr9	14992777	14993768	DMR	44	991	15142222;15142265	4.95927	0.695418	4.95927	1	TSS	RP11-54D18.2	ENSG00000215237	100	49.55
chr1	173612595	173612743	DMR	7	148	929540;929546	0.307033	0.512814	3.25697	0.19	postTSS1KB-TES	RP3-436N22.3	ENSG00000238272	100	0.26		chr9	6007096	6008051	DMR	70	955	15113475;15113544	0.216586	0.664369	4.6171	0.22	TSS	KIAA2026	ENSG00000183354	100	47.75		chr9	14992777	14993768	DMR	44	991	15142222;15142265	4.95927	0.695418	4.95927	1	postTSS1KB-TES	CLCN3P1	ENSG00000232000	100	0.63
chr1	173612595	173612743	DMR	7	148	929540;929546	0.307033	0.512814	3.25697	0.19	postTSS1KB-TES	ANKRD45	ENSG00000183831	100	0.25		chr9	6007096	6008051	DMR	70	955	15113475;15113544	0.216586	0.664369	4.6171	0.22	TSS	MIR4665	ENSG00000263575	100	47.75		chr2	176189174	176189402	DMR	21	228	8528905;8528925	4.95806	0.695312	4.95806	0.93	Summary	1	3	0
chr5	1282815	1282848	DMR	4	33	11637778;11637781	0.307396	0.512301	3.25313	0.19	Summary	1	0	1			chr22	50548531	50548644	DMR	10	113	9909827;9909836	0.216639	0.664262	4.61596	0.3	Summary	0	1	0			chr2	176189174	176189402	DMR	21	228	8528905;8528925	4.95806	0.695312	4.95806	0.93	CpG-island	CpG28742	CpG28742	100	16.37
chr5	1282815	1282848	DMR	4	33	11637778;11637781	0.307396	0.512301	3.25313	0.19	CpG-island	CpG38574	CpG38574	100	5.55		chr22	50548531	50548644	DMR	10	113	9909827;9909836	0.216639	0.664262	4.61596	0.3	TSS	KLHDC7B	ENSG00000130487	100	5.65		chr2	176189174	176189402	DMR	21	228	8528905;8528925	4.95806	0.695312	4.95806	0.93	TSS	HAGLR	ENSG00000224189	100	11.4
chr5	1282815	1282848	DMR	4	33	11637778;11637781	0.307396	0.512301	3.25313	0.19	postTSS1KB-TES	TERT	ENSG00000164362	100	0.08		chr22	46534560	46534705	DMR	7	145	9856917;9856923	0.21698	0.66358	4.60871	0.09	Summary	1	0	1			chr2	176189174	176189402	DMR	21	228	8528905;8528925	4.95806	0.695312	4.95806	0.93	TSS	HOXD1	ENSG00000128645	100	11.4
chr19	36257770	36257838	DMR	4	68	7298087;7298090	0.307725	0.511837	3.24966	0.3	Summary	1	0	0			chr22	46534560	46534705	DMR	7	145	9856917;9856923	0.21698	0.66358	4.60871	0.09	CpG-island	CpG32815	CpG32815	100	2.62		chr2	176189174	176189402	DMR	21	228	8528905;8528925	4.95806	0.695312	4.95806	0.93	TSS	MIR7704	ENSG00000277284	100	11.4
chr19	36257770	36257838	DMR	4	68	7298087;7298090	0.307725	0.511837	3.24966	0.3	CpG-island	CpG24524	CpG24524	100	5.53		chr22	46534560	46534705	DMR	7	145	9856917;9856923	0.21698	0.66358	4.60871	0.09	postTSS1KB-TES	CELSR1	ENSG00000075275	100	0.08		chr22	10698940	10698975	DMR	4	35	9543385;9543388	4.95434	0.694986	4.95434	0.98	Summary	1	0	0
chr8	143933186	143933228	DMR	4	42	15018695;15018698	0.307761	0.511787	3.24928	0.24	Summary	0	0	1			chr6	151390741	151391309	DMR	55	568	13106622;13106676	0.217393	0.662755	4.59997	0.13	Summary	1	1	0			chr22	10698940	10698975	DMR	4	35	9543385;9543388	4.95434	0.694986	4.95434	0.98	CpG-island	CpG31928	CpG31928	100	3.07
chr8	143933186	143933228	DMR	4	42	15018695;15018698	0.307761	0.511787	3.24928	0.24	postTSS1KB-TES	PLEC	ENSG00000178209	100	0.07		chr6	151390741	151391309	DMR	55	568	13106622;13106676	0.217393	0.662755	4.59997	0.13	CpG-island	CpG43533	CpG43533	100	30.55		chr20	63101938	63102995	DMR	102	1057	9257538;9257639	4.94695	0.694337	4.94695	0.98	Summary	1	3	0
chr15	41511494	41512089	DMR	47	595	4574760;4574806	0.308044	0.511387	3.24629	0.07	Summary	1	0	1			chr6	151390741	151391309	DMR	55	568	13106622;13106676	0.217393	0.662755	4.59997	0.13	TSS	ZBTB2	ENSG00000181472	100	28.4		chr20	63101938	63102995	DMR	102	1057	9257538;9257639	4.94695	0.694337	4.94695	0.98	CpG-island	CpG30961	CpG30961	100	79.24
chr15	41511494	41512089	DMR	47	595	4574760;4574806	0.308044	0.511387	3.24629	0.07	CpG-island	CpG14940	CpG14940	100	27.53		chr20	3785958	3786033	DMR	11	75	8879094;8879104	0.217435	0.66267	4.59907	0.07	Summary	1	2	0			chr20	63101938	63102995	DMR	102	1057	9257538;9257639	4.94695	0.694337	4.94695	0.98	TSS	HAR1B	ENSG00000231133	100	52.85
chr15	41511494	41512089	DMR	47	595	4574760;4574806	0.308044	0.511387	3.24629	0.07	postTSS1KB-TES	LTK	ENSG00000062524	100	6.43		chr20	3785958	3786033	DMR	11	75	8879094;8879104	0.217435	0.66267	4.59907	0.07	CpG-island	CpG29879	CpG29879	100	5.8		chr20	63101938	63102995	DMR	102	1057	9257538;9257639	4.94695	0.694337	4.94695	0.98	TSS	HAR1A	ENSG00000274915	100	52.85
chr17	81278030	81278548	DMR	15	518	6351925;6351939	0.309139	0.509847	3.23479	0.07	Summary	0	0	1			chr20	3785958	3786033	DMR	11	75	8879094;8879104	0.217435	0.66267	4.59907	0.07	TSS	CENPB	ENSG00000125817	100	3.75		chr20	63101938	63102995	DMR	102	1057	9257538;9257639	4.94695	0.694337	4.94695	0.98	TSS	HAR1A	ENSG00000225978	100	52.85
chr17	81278030	81278548	DMR	15	518	6351925;6351939	0.309139	0.509847	3.23479	0.07	postTSS1KB-TES	SLC38A10	ENSG00000157637	100	1.05		chr20	3785958	3786033	DMR	11	75	8879094;8879104	0.217435	0.66267	4.59907	0.07	TSS	CDC25B	ENSG00000101224	100	3.75		chr18	13136145	13138065	DMR	106	1920	6553364;6553469	4.93976	0.693706	4.93976	0.98	Summary	1	0	0
chr12	124325320	124325348	DMR	3	28	3402498;3402500	0.309943	0.508718	3.2264	0.19	Summary	1	0	1			chr1	222617435	222618279	DMR	62	844	1134279;1134340	0.217808	0.661927	4.59121	0	Summary	1	1	0			chr18	13136145	13138065	DMR	106	1920	6553364;6553469	4.93976	0.693706	4.93976	0.98	CpG-island	CpG21634	CpG21634	50.42	100
chr12	124325320	124325348	DMR	3	28	3402498;3402500	0.309943	0.508718	3.2264	0.19	CpG-island	CpG11049	CpG11049	100	3.38		chr1	222617435	222618279	DMR	62	844	1134279;1134340	0.217808	0.661927	4.59121	0	CpG-island	CpG3925	CpG3925	79.86	59.33		chr3	65549300	65549656	DMR	31	356	10278417;10278447	4.93826	0.693574	4.93826	0.98	Summary	1	0	1
chr12	124325320	124325348	DMR	3	28	3402498;3402500	0.309943	0.508718	3.2264	0.19	postTSS1KB-TES	NCOR2	ENSG00000196498	100	0.01		chr1	222617435	222618279	DMR	62	844	1134279;1134340	0.217808	0.661927	4.59121	0	TSS	MIA3	ENSG00000154305	100	42.2		chr3	65549300	65549656	DMR	31	356	10278417;10278447	4.93826	0.693574	4.93826	0.98	CpG-island	CpG34145	CpG34145	100	53.94
chr19	3382403	3382710	DMR	6	307	6962306;6962311	0.310034	0.508591	3.22545	0.2	Summary	0	0	1			chr12	1796221	1797689	DMR	95	1468	2802534;2802628	0.218573	0.660403	4.57512	0	Summary	1	0	1			chr3	65549300	65549656	DMR	31	356	10278417;10278447	4.93826	0.693574	4.93826	0.98	postTSS1KB-TES	MAGI1	ENSG00000151276	100	0.05
chr19	3382403	3382710	DMR	6	307	6962306;6962311	0.310034	0.508591	3.22545	0.2	postTSS1KB-TES	NFIC	ENSG00000141905	100	0.28		chr12	1796221	1797689	DMR	95	1468	2802534;2802628	0.218573	0.660403	4.57512	0	CpG-island	CpG8975	CpG8975	93.87	90.36		chr17	18499318	18499423	DMR	4	105	5845177;5845180	4.93154	0.692982	4.93154	0.97	Summary	0	0	1
chr19	58368533	58368661	DMR	10	128	7545517;7545526	0.310088	0.508515	3.22489	0.06	Summary	1	0	1			chr12	1796221	1797689	DMR	95	1468	2802534;2802628	0.218573	0.660403	4.57512	0	postTSS1KB-TES	CACNA2D4	ENSG00000151062	100	1.17		chr17	18499318	18499423	DMR	4	105	5845177;5845180	4.93154	0.692982	4.93154	0.97	postTSS1KB-TES	NOS2P2	ENSG00000167494	100	4.26
chr19	58368533	58368661	DMR	10	128	7545517;7545526	0.310088	0.508515	3.22489	0.06	CpG-island	CpG25797	CpG25797	100	5.69		chr3	71582294	71582536	DMR	26	242	10301990;10302015	0.218779	0.659995	4.57083	0	Summary	1	1	1			chr12	54019263	54019455	DMR	17	192	3066261;3066277	4.92787	0.69266	4.92787	0.98	Summary	1	1	4
chr19	58368533	58368661	DMR	10	128	7545517;7545526	0.310088	0.508515	3.22489	0.06	postTSS1KB-TES	ZNF837	ENSG00000152475	100	1.03		chr3	71582294	71582536	DMR	26	242	10301990;10302015	0.218779	0.659995	4.57083	0	CpG-island	CpG34197	CpG34197	100	9.15		chr12	54019263	54019455	DMR	17	192	3066261;3066277	4.92787	0.69266	4.92787	0.98	CpG-island	CpG9909	CpG9909	100	53.93
chr16	1790694	1790741	DMR	3	47	5024672;5024674	0.311424	0.506648	3.21106	0.19	Summary	1	0	2			chr3	71582294	71582536	DMR	26	242	10301990;10302015	0.218779	0.659995	4.57083	0	TSS	RP11-154H23.4	ENSG00000277855	100	12.1		chr12	54019263	54019455	DMR	17	192	3066261;3066277	4.92787	0.69266	4.92787	0.98	TSS	AC012531.25	ENSG00000260597	100	9.6
chr16	1790694	1790741	DMR	3	47	5024672;5024674	0.311424	0.506648	3.21106	0.19	CpG-island	CpG16423	CpG16423	100	2.28		chr3	71582294	71582536	DMR	26	242	10301990;10302015	0.218779	0.659995	4.57083	0	postTSS1KB-TES	FOXP1	ENSG00000114861	100	0.04		chr12	54019263	54019455	DMR	17	192	3066261;3066277	4.92787	0.69266	4.92787	0.98	postTSS1KB-TES	RP11-834C11.12	ENSG00000273049	100	0.4
chr16	1790694	1790741	DMR	3	47	5024672;5024674	0.311424	0.506648	3.21106	0.19	postTSS1KB-TES	SPSB3	ENSG00000162032	100	0.29		chr1	1354490	1354535	DMR	7	45	19181;19187	0.218965	0.659626	4.56695	0.15	Summary	1	0	1			chr12	54019263	54019455	DMR	17	192	3066261;3066277	4.92787	0.69266	4.92787	0.98	postTSS1KB-TES	HOXC6	ENSG00000197757	100	0.49
chr16	1790694	1790741	DMR	3	47	5024672;5024674	0.311424	0.506648	3.21106	0.19	postTSS1KB-TES	IGFALS	ENSG00000099769	100	1.32		chr1	1354490	1354535	DMR	7	45	19181;19187	0.218965	0.659626	4.56695	0.15	CpG-island	CpG98	CpG98	100	0.63		chr12	54019263	54019455	DMR	17	192	3066261;3066277	4.92787	0.69266	4.92787	0.98	postTSS1KB-TES	HOXC4	ENSG00000198353	100	0.5
chr1	597483	599402	DMR	71	1919	2943;3013	0.312463	0.505201	3.20038	0	Summary	1	1	0			chr1	1354490	1354535	DMR	7	45	19181;19187	0.218965	0.659626	4.56695	0.15	postTSS1KB-TES	MXRA8	ENSG00000162576	100	0.56		chr12	54019263	54019455	DMR	17	192	3066261;3066277	4.92787	0.69266	4.92787	0.98	postTSS1KB-TES	RP11-834C11.14	ENSG00000273046	100	1.11
chr1	597483	599402	DMR	71	1919	2943;3013	0.312463	0.505201	3.20038	0	CpG-island	CpG9	CpG9	49.66	100		chr7	66503816	66503909	DMR	4	93	13835682;13835685	0.219321	0.65892	4.55953	0.09	Summary	0	0	0			chr1	151837858	151839793	DMR	139	1935	817836;817974	4.92517	0.692421	4.92517	0.98	Summary	2	1	1
chr1	597483	599402	DMR	71	1919	2943;3013	0.312463	0.505201	3.20038	0	TSS	RP5-857K21.3	ENSG00000239664	52.89	50.75		chr3	9946522	9946566	DMR	6	44	9998523;9998528	0.219322	0.658917	4.5595	0.15	Summary	1	1	1			chr1	151837858	151839793	DMR	139	1935	817836;817974	4.92517	0.692421	4.92517	0.98	CpG-island	CpG2860	CpG2860	63.26	100
chr9	15233070	15233191	DMR	4	121	15143204;15143207	0.313924	0.503176	3.18548	0.22	Summary	0	0	1			chr3	9946522	9946566	DMR	6	44	9998523;9998528	0.219322	0.658917	4.5595	0.15	CpG-island	CpG33296	CpG33296	100	2.55		chr1	151837858	151839793	DMR	139	1935	817836;817974	4.92517	0.692421	4.92517	0.98	CpG-island	CpG2861	CpG2861	0.83	5.88
chr9	15233070	15233191	DMR	4	121	15143204;15143207	0.313924	0.503176	3.18548	0.22	postTSS1KB-TES	TTC39B	ENSG00000155158	100	0.08		chr3	9946522	9946566	DMR	6	44	9998523;9998528	0.219322	0.658917	4.5595	0.15	TSS	PRRT3-AS1	ENSG00000230082	100	2.2		chr1	151837858	151839793	DMR	139	1935	817836;817974	4.92517	0.692421	4.92517	0.98	TSS	C2CD4D	ENSG00000225556	12.2	11.8
chr16	88878100	88878201	DMR	4	101	5602812;5602815	0.314046	0.503007	3.18425	0.13	Summary	0	0	1			chr3	9946522	9946566	DMR	6	44	9998523;9998528	0.219322	0.658917	4.5595	0.15	postTSS1KB-TES	PRRT3	ENSG00000163704	100	0.75		chr1	151837858	151839793	DMR	139	1935	817836;817974	4.92517	0.692421	4.92517	0.98	postTSS1KB-TES	C2CD4D	ENSG00000225556	87.8	97.76
chr16	88878100	88878201	DMR	4	101	5602812;5602815	0.314046	0.503007	3.18425	0.13	postTSS1KB-TES	CBFA2T3	ENSG00000129993	100	0.1		chr1	3633583	3633666	DMR	5	83	65546;65550	0.219983	0.65761	4.5458	0.04	Summary	0	0	1			chr5	141491020	141492897	DMR	93	1877	12195591;12195683	4.92188	0.692131	4.92188	1	Summary	1	0	22
chr6	33833327	33833447	DMR	6	120	12653728;12653733	0.315035	0.501641	3.17425	0.11	Summary	1	0	0			chr1	3633583	3633666	DMR	5	83	65546;65550	0.219983	0.65761	4.5458	0.04	postTSS1KB-TES	WRAP73	ENSG00000116213	100	0.4		chr5	141491020	141492897	DMR	93	1877	12195591;12195683	4.92188	0.692131	4.92188	1	CpG-island	CpG40383	CpG40383	67.71	100
chr6	33833327	33833447	DMR	6	120	12653728;12653733	0.315035	0.501641	3.17425	0.11	CpG-island	CpG42083	CpG42083	85	11.14		chr3	151085991	151086319	DMR	31	328	10611163;10611193	0.220082	0.657416	4.54377	0.13	Summary	1	1	0			chr5	141491020	141492897	DMR	93	1877	12195591;12195683	4.92188	0.692131	4.92188	1	postTSS1KB-TES	PCDHGA1	ENSG00000204956	100	1.03
chr21	37963463	37963567	DMR	4	104	9446042;9446045	3.16521	0.500403	3.16521	1	Summary	0	0	1			chr3	151085991	151086319	DMR	31	328	10611163;10611193	0.220082	0.657416	4.54377	0.13	CpG-island	CpG35144	CpG35144	100	15.1		chr5	141491020	141492897	DMR	93	1877	12195591;12195683	4.92188	0.692131	4.92188	1	postTSS1KB-TES	PCDHGA2	ENSG00000081853	100	1.08
chr21	37963463	37963567	DMR	4	104	9446042;9446045	3.16521	0.500403	3.16521	1	postTSS1KB-TES	DSCR4	ENSG00000184029	100	0.06		chr3	151085991	151086319	DMR	31	328	10611163;10611193	0.220082	0.657416	4.54377	0.13	TSS	MED12L	ENSG00000144893	100	16.4		chr5	141491020	141492897	DMR	93	1877	12195591;12195683	4.92188	0.692131	4.92188	1	postTSS1KB-TES	PCDHGA3	ENSG00000254245	100	1.12
chr1	118983544	118983828	DMR	9	284	722539;722547	0.31671	0.499338	3.15746	0.07	Summary	0	0	1			chr16	18391815	18392108	DMR	14	293	5168529;5168542	0.220205	0.657173	4.54122	0	Summary	1	0	1			chr5	141491020	141492897	DMR	93	1877	12195591;12195683	4.92188	0.692131	4.92188	1	postTSS1KB-TES	PCDHGB1	ENSG00000254221	100	1.16
chr1	118983544	118983828	DMR	9	284	722539;722547	0.31671	0.499338	3.15746	0.07	postTSS1KB-TES	TBX15	ENSG00000092607	100	0.27		chr16	18391815	18392108	DMR	14	293	5168529;5168542	0.220205	0.657173	4.54122	0	CpG-island	CpG16861	CpG16861	46.08	45.45		chr5	141491020	141492897	DMR	93	1877	12195591;12195683	4.92188	0.692131	4.92188	1	postTSS1KB-TES	PCDHGA4	ENSG00000262576	100	1.2
chr1	228280160	228280226	DMR	5	66	1172180;1172184	0.317026	0.498905	3.15431	0.26	Summary	0	0	1			chr16	18391815	18392108	DMR	14	293	5168529;5168542	0.220205	0.657173	4.54122	0	postTSS1KB-TES	PKD1P5	ENSG00000254681	100	1.11		chr5	141491020	141492897	DMR	93	1877	12195591;12195683	4.92188	0.692131	4.92188	1	postTSS1KB-TES	PCDHGB2	ENSG00000253910	100	1.24
chr1	228280160	228280226	DMR	5	66	1172180;1172184	0.317026	0.498905	3.15431	0.26	postTSS1KB-TES	OBSCN	ENSG00000154358	100	0.04		chr4	992239	992593	DMR	5	354	10857366;10857370	0.22036	0.656867	4.53803	0.07	Summary	0	1	2			chr5	141491020	141492897	DMR	93	1877	12195591;12195683	4.92188	0.692131	4.92188	1	postTSS1KB-TES	PCDHGA5	ENSG00000253485	100	1.27
chr10	1339321	1342388	DMR	59	3067	1306406;1306464	0.317246	0.498603	3.15212	0.04	Summary	1	0	1			chr4	992239	992593	DMR	5	354	10857366;10857370	0.22036	0.656867	4.53803	0.07	TSS	SLC26A1	ENSG00000145217	43.22	7.65		chr5	141491020	141492897	DMR	93	1877	12195591;12195683	4.92188	0.692131	4.92188	1	postTSS1KB-TES	PCDHGB3	ENSG00000262209	100	1.32
chr10	1339321	1342388	DMR	59	3067	1306406;1306464	0.317246	0.498603	3.15212	0.04	CpG-island	CpG4475	CpG4475	16.5	100		chr4	992239	992593	DMR	5	354	10857366;10857370	0.22036	0.656867	4.53803	0.07	postTSS1KB-TES	SLC26A1	ENSG00000145217	56.78	1.5		chr5	141491020	141492897	DMR	93	1877	12195591;12195683	4.92188	0.692131	4.92188	1	postTSS1KB-TES	PCDHGA6	ENSG00000253731	100	1.36
chr10	1339321	1342388	DMR	59	3067	1306406;1306464	0.317246	0.498603	3.15212	0.04	postTSS1KB-TES	ADARB2	ENSG00000185736	100	0.55		chr4	992239	992593	DMR	5	354	10857366;10857370	0.22036	0.656867	4.53803	0.07	postTSS1KB-TES	IDUA	ENSG00000127415	100	2.14		chr5	141491020	141492897	DMR	93	1877	12195591;12195683	4.92188	0.692131	4.92188	1	postTSS1KB-TES	PCDHGA7	ENSG00000253537	100	1.45
chr1	151838234	151838929	DMR	81	695	817859;817939	0.317443	0.498335	3.15018	0.09	Summary	1	0	1			chr2	161427185	161427362	DMR	20	177	8469300;8469319	0.220393	0.656803	4.53735	0	Summary	1	0	2			chr5	141491020	141492897	DMR	93	1877	12195591;12195683	4.92188	0.692131	4.92188	1	postTSS1KB-TES	PCDHGB4	ENSG00000253953	100	1.51
chr1	151838234	151838929	DMR	81	695	817859;817939	0.317443	0.498335	3.15018	0.09	CpG-island	CpG2860	CpG2860	100	56.78		chr2	161427185	161427362	DMR	20	177	8469300;8469319	0.220393	0.656803	4.53735	0	CpG-island	CpG28512	CpG28512	100	15.34		chr5	141491020	141492897	DMR	93	1877	12195591;12195683	4.92188	0.692131	4.92188	1	postTSS1KB-TES	PCDHGA8	ENSG00000253767	100	1.54
chr1	151838234	151838929	DMR	81	695	817859;817939	0.317443	0.498335	3.15018	0.09	postTSS1KB-TES	C2CD4D	ENSG00000225556	100	39.99		chr2	161427185	161427362	DMR	20	177	8469300;8469319	0.220393	0.656803	4.53735	0	postTSS1KB-TES	AC009487.5	ENSG00000251621	100	4.71		chr5	141491020	141492897	DMR	93	1877	12195591;12195683	4.92188	0.692131	4.92188	1	postTSS1KB-TES	PCDHGB5	ENSG00000276547	100	1.65
chr12	1796715	1797081	DMR	24	366	2802562;2802585	0.317579	0.498149	3.14883	0.24	Summary	1	0	1			chr2	161427185	161427362	DMR	20	177	8469300;8469319	0.220393	0.656803	4.53735	0	postTSS1KB-TES	SLC4A10	ENSG00000144290	100	0.03		chr5	141491020	141492897	DMR	93	1877	12195591;12195683	4.92188	0.692131	4.92188	1	postTSS1KB-TES	PCDHGA9	ENSG00000261934	100	1.72
chr12	1796715	1797081	DMR	24	366	2802562;2802585	0.317579	0.498149	3.14883	0.24	CpG-island	CpG8975	CpG8975	100	24		chr19	19257413	19257523	DMR	5	110	7177399;7177403	0.220734	0.656131	4.53034	0.19	Summary	0	0	2			chr5	141491020	141492897	DMR	93	1877	12195591;12195683	4.92188	0.692131	4.92188	1	postTSS1KB-TES	PCDHGB6	ENSG00000253305	100	1.81
chr12	1796715	1797081	DMR	24	366	2802562;2802585	0.317579	0.498149	3.14883	0.24	postTSS1KB-TES	CACNA2D4	ENSG00000151062	100	0.29		chr19	19257413	19257523	DMR	5	110	7177399;7177403	0.220734	0.656131	4.53034	0.19	postTSS1KB-TES	AC138430.4	ENSG00000267629	100	0.62		chr5	141491020	141492897	DMR	93	1877	12195591;12195683	4.92188	0.692131	4.92188	1	postTSS1KB-TES	PCDHGA10	ENSG00000253846	100	1.9
chr21	34889984	34890318	DMR	38	334	9426271;9426308	0.319644	0.495333	3.12848	0.07	Summary	1	0	1			chr19	19257413	19257523	DMR	5	110	7177399;7177403	0.220734	0.656131	4.53034	0.19	postTSS1KB-TES	HAPLN4	ENSG00000187664	100	1.79		chr5	141491020	141492897	DMR	93	1877	12195591;12195683	4.92188	0.692131	4.92188	1	postTSS1KB-TES	PCDHGB7	ENSG00000254122	100	1.99
chr21	34889984	34890318	DMR	38	334	9426271;9426308	0.319644	0.495333	3.12848	0.07	CpG-island	CpG31532	CpG31532	100	10.32		chr18	58170086	58171977	DMR	31	1891	6755391;6755421	0.222033	0.653583	4.50384	0	Summary	0	0	1			chr5	141491020	141492897	DMR	93	1877	12195591;12195683	4.92188	0.692131	4.92188	1	postTSS1KB-TES	PCDHGA11	ENSG00000253873	100	2.06
chr21	34889984	34890318	DMR	38	334	9426271;9426308	0.319644	0.495333	3.12848	0.07	postTSS1KB-TES	RUNX1	ENSG00000159216	100	0.03		chr18	58170086	58171977	DMR	31	1891	6755391;6755421	0.222033	0.653583	4.50384	0	postTSS1KB-TES	NEDD4L	ENSG00000049759	100	0.53		chr5	141491020	141492897	DMR	93	1877	12195591;12195683	4.92188	0.692131	4.92188	1	postTSS1KB-TES	PCDHGA12	ENSG00000253159	100	2.31
chr16	285625	286732	DMR	36	1107	4986075;4986110	0.319663	0.495308	3.1283	0.06	Summary	1	0	1			chr7	157004745	157006449	DMR	104	1704	14294906;14295009	0.222115	0.653422	4.50217	0.04	Summary	1	1	1			chr5	141491020	141492897	DMR	93	1877	12195591;12195683	4.92188	0.692131	4.92188	1	postTSS1KB-TES	PCDHGC3	ENSG00000240184	100	5.21
chr16	285625	286732	DMR	36	1107	4986075;4986110	0.319663	0.495308	3.1283	0.06	CpG-island	CpG16183	CpG16183	18.52	100		chr7	157004745	157006449	DMR	104	1704	14294906;14295009	0.222115	0.653422	4.50217	0.04	CpG-island	CpG47905	CpG47905	100	24.08		chr5	141491020	141492897	DMR	93	1877	12195591;12195683	4.92188	0.692131	4.92188	1	postTSS1KB-TES	PCDHGC4	ENSG00000242419	100	6.96
chr16	285625	286732	DMR	36	1107	4986075;4986110	0.319663	0.495308	3.1283	0.06	postTSS1KB-TES	PDIA2	ENSG00000185615	100	36.14		chr7	157004745	157006449	DMR	104	1704	14294906;14295009	0.222115	0.653422	4.50217	0.04	TSS	MNX1-AS2	ENSG00000235029	67.02	57.1		chr5	141491020	141492897	DMR	93	1877	12195591;12195683	4.92188	0.692131	4.92188	1	postTSS1KB-TES	PCDHGC5	ENSG00000240764	100	8.21
chr4	1238905	1238963	DMR	3	58	10862008;10862010	0.319885	0.495006	3.12613	0.19	Summary	0	0	1			chr7	157004745	157006449	DMR	104	1704	14294906;14295009	0.222115	0.653422	4.50217	0.04	postTSS1KB-TES	MNX1	ENSG00000130675	100	10.92		chr1	67306880	67308749	DMR	80	1869	537218;537297	4.91682	0.691685	4.91682	0.97	Summary	1	1	1
chr4	1238905	1238963	DMR	3	58	10862008;10862010	0.319885	0.495006	3.12613	0.19	postTSS1KB-TES	CTBP1	ENSG00000159692	100	0.15		chr19	796871	797096	DMR	13	225	6899998;6900010	0.222201	0.653254	4.50043	0.33	Summary	1	1	0			chr1	67306880	67308749	DMR	80	1869	537218;537297	4.91682	0.691685	4.91682	0.97	CpG-island	CpG1802	CpG1802	24.02	100
chr20	61977064	61977191	DMR	10	127	9235369;9235378	0.320133	0.494669	3.1237	0.2	Summary	1	0	1			chr19	796871	797096	DMR	13	225	6899998;6900010	0.222201	0.653254	4.50043	0.33	CpG-island	CpG22664	CpG22664	100	1.2		chr1	67306880	67308749	DMR	80	1869	537218;537297	4.91682	0.691685	4.91682	0.97	TSS	IL12RB2	ENSG00000081985	79.4	74.2
chr20	61977064	61977191	DMR	10	127	9235369;9235378	0.320133	0.494669	3.1237	0.2	CpG-island	CpG30863	CpG30863	100	50.6		chr19	796871	797096	DMR	13	225	6899998;6900010	0.222201	0.653254	4.50043	0.33	TSS	PTBP1	ENSG00000011304	100	11.25		chr1	67306880	67308749	DMR	80	1869	537218;537297	4.91682	0.691685	4.91682	0.97	postTSS1KB-TES	IL12RB2	ENSG00000081985	20.6	0.43
chr20	61977064	61977191	DMR	10	127	9235369;9235378	0.320133	0.494669	3.1237	0.2	postTSS1KB-TES	TAF4	ENSG00000130699	100	0.11		chr10	21494834	21494984	DMR	17	150	1422220;1422236	0.22257	0.652533	4.49296	0.24	Summary	1	0	1			chr8	144520704	144521757	DMR	20	1053	15031994;15032013	4.91591	0.691604	4.91591	0.97	Summary	1	0	1
chrUn_KI270748v1	79648	82541	DMR	154	2893	15802942;15803095	0.320279	0.494471	3.12228	0	Summary	1	0	0			chr10	21494834	21494984	DMR	17	150	1422220;1422236	0.22257	0.652533	4.49296	0.24	CpG-island	CpG4761	CpG4761	100	4.66		chr8	144520704	144521757	DMR	20	1053	15031994;15032013	4.91591	0.691604	4.91591	0.97	CpG-island	CpG50057	CpG50057	100	7.6
chrUn_KI270748v1	79648	82541	DMR	154	2893	15802942;15803095	0.320279	0.494471	3.12228	0	CpG-island	CpG52655	CpG52655	73.18	100		chr10	21494834	21494984	DMR	17	150	1422220;1422236	0.22257	0.652533	4.49296	0.24	postTSS1KB-TES	CASC10	ENSG00000204682	100	4.16		chr8	144520704	144521757	DMR	20	1053	15031994;15032013	4.91591	0.691604	4.91591	0.97	postTSS1KB-TES	LRRC14	ENSG00000160959	100	17.02
chr21	46034461	46034877	DMR	20	416	9528643;9528662	0.320729	0.493862	3.1179	0.13	Summary	1	0	0			chr10	1339114	1342388	DMR	62	3274	1306403;1306464	0.222604	0.652467	4.49228	0	Summary	1	0	1			chr12	114664702	114666685	DMR	88	1983	3322555;3322642	4.90384	0.690536	4.90384	1	Summary	1	0	0
chr21	46034461	46034877	DMR	20	416	9528643;9528662	0.320729	0.493862	3.1179	0.13	CpG-island	CpG31860	CpG31860	32.45	43.55		chr10	1339114	1342388	DMR	62	3274	1306403;1306464	0.222604	0.652467	4.49228	0	CpG-island	CpG4475	CpG4475	15.46	100		chr12	114664702	114666685	DMR	88	1983	3322555;3322642	4.90384	0.690536	4.90384	1	CpG-island	CpG10779	CpG10779	65.31	100
chr20	62830882	62831271	DMR	16	389	9252260;9252275	0.321001	0.493494	3.11526	0.07	Summary	0	0	1			chr10	1339114	1342388	DMR	62	3274	1306403;1306464	0.222604	0.652467	4.49228	0	postTSS1KB-TES	ADARB2	ENSG00000185736	100	0.59		chr6	10381735	10382625	DMR	34	890	12510897;12510930	4.90131	0.690312	4.90131	1	Summary	1	0	0
chr20	62830882	62831271	DMR	16	389	9252260;9252275	0.321001	0.493494	3.11526	0.07	postTSS1KB-TES	COL9A3	ENSG00000092758	100	1.63		chr15	52805450	52806145	DMR	49	695	4632428;4632476	0.222614	0.652447	4.49207	0.07	Summary	1	1	0			chr6	10381735	10382625	DMR	34	890	12510897;12510930	4.90131	0.690312	4.90131	1	CpG-island	CpG41426	CpG41426	43.37	48.49
chr7	149225193	149225290	DMR	11	97	14229182;14229192	0.321573	0.49272	3.10971	0.15	Summary	0	0	1			chr15	52805450	52806145	DMR	49	695	4632428;4632476	0.222614	0.652447	4.49207	0.07	CpG-island	CpG15145	CpG15145	100	75.96		chr9	37800139	37802143	DMR	115	2004	15237565;15237679	4.89611	0.689851	4.89611	1	Summary	1	2	3
chr7	149225193	149225290	DMR	11	97	14229182;14229192	0.321573	0.49272	3.10971	0.15	postTSS1KB-TES	ZNF282	ENSG00000170265	100	0.33		chr15	52805450	52806145	DMR	49	695	4632428;4632476	0.222614	0.652447	4.49207	0.07	TSS	RP11-209K10.2	ENSG00000259203	70.79	24.6		chr9	37800139	37802143	DMR	115	2004	15237565;15237679	4.89611	0.689851	4.89611	1	CpG-island	CpG50866	CpG50866	49.8	100
chr3	9946522	9946569	DMR	7	47	9998523;9998529	0.321928	0.492241	3.10628	0.07	Summary	1	1	1			chr15	83207478	83207897	DMR	61	419	4813025;4813085	0.222675	0.652329	4.49086	0.06	Summary	1	1	1			chr9	37800139	37802143	DMR	115	2004	15237565;15237679	4.89611	0.689851	4.89611	1	TSS	EXOSC3	ENSG00000107371	85.13	85.3
chr3	9946522	9946569	DMR	7	47	9998523;9998529	0.321928	0.492241	3.10628	0.07	CpG-island	CpG33296	CpG33296	100	2.73		chr15	83207478	83207897	DMR	61	419	4813025;4813085	0.222675	0.652329	4.49086	0.06	CpG-island	CpG15663	CpG15663	100	28.16		chr9	37800139	37802143	DMR	115	2004	15237565;15237679	4.89611	0.689851	4.89611	1	TSS	DCAF10	ENSG00000122741	68.01	68.15
chr3	9946522	9946569	DMR	7	47	9998523;9998529	0.321928	0.492241	3.10628	0.07	TSS	PRRT3-AS1	ENSG00000230082	100	2.35		chr15	83207478	83207897	DMR	61	419	4813025;4813085	0.222675	0.652329	4.49086	0.06	TSS	HDGFRP3	ENSG00000166503	100	20.95		chr9	37800139	37802143	DMR	115	2004	15237565;15237679	4.89611	0.689851	4.89611	1	postTSS1KB-TES	RP11-613M10.9	ENSG00000255872	100	0.42
chr3	9946522	9946569	DMR	7	47	9998523;9998529	0.321928	0.492241	3.10628	0.07	postTSS1KB-TES	PRRT3	ENSG00000163704	100	0.8		chr15	83207478	83207897	DMR	61	419	4813025;4813085	0.222675	0.652329	4.49086	0.06	postTSS1KB-TES	RP11-382A20.4	ENSG00000259986	100	0.16		chr9	37800139	37802143	DMR	115	2004	15237565;15237679	4.89611	0.689851	4.89611	1	postTSS1KB-TES	EXOSC3	ENSG00000107371	14.87	0.89
chr16_KI270853v1_alt	739853	740290	DMR	25	437	5644054;5644078	0.322454	0.491532	3.10122	0.06	Summary	0	0	0			chr11	65108798	65108914	DMR	3	116	2385352;2385354	0.222748	0.652187	4.48938	0.07	Summary	0	0	1			chr9	37800139	37802143	DMR	115	2004	15237565;15237679	4.89611	0.689851	4.89611	1	postTSS1KB-TES	DCAF10	ENSG00000122741	31.99	0.97
chr19	1288797	1288819	DMR	3	22	6915697;6915699	0.322745	0.49114	3.09842	0.37	Summary	0	0	2			chr11	65108798	65108914	DMR	3	116	2385352;2385354	0.222748	0.652187	4.48938	0.07	postTSS1KB-TES	VPS51	ENSG00000149823	100	0.54		chr6	35511744	35511902	DMR	16	158	12668885;12668900	4.88597	0.688951	4.88597	0.93	Summary	1	0	1
chr19	1288797	1288819	DMR	3	22	6915697;6915699	0.322745	0.49114	3.09842	0.37	postTSS1KB-TES	MUM1	ENSG00000160953	100	0.02		chr2	43223803	43225348	DMR	112	1545	7934926;7935037	0.222921	0.651848	4.48588	0.04	Summary	1	0	1			chr6	35511744	35511902	DMR	16	158	12668885;12668900	4.88597	0.688951	4.88597	0.93	CpG-island	CpG42136	CpG42136	100	20.63
chr19	1288797	1288819	DMR	3	22	6915697;6915699	0.322745	0.49114	3.09842	0.37	postTSS1KB-TES	EFNA2	ENSG00000099617	100	0.17		chr2	43223803	43225348	DMR	112	1545	7934926;7935037	0.222921	0.651848	4.48588	0.04	CpG-island	CpG26945	CpG26945	67.44	29.72		chr6	35511744	35511902	DMR	16	158	12668885;12668900	4.88597	0.688951	4.88597	0.93	postTSS1KB-TES	TULP1	ENSG00000112041	100	1.12
chr10	131088742	131089937	DMR	32	1195	1981363;1981394	0.322828	0.491029	3.09763	0.04	Summary	0	0	0			chr2	43223803	43225348	DMR	112	1545	7934926;7935037	0.222921	0.651848	4.48588	0.04	postTSS1KB-TES	ZFP36L2	ENSG00000152518	100	48.18		chr19	49107297	49109007	DMR	89	1710	7441568;7441656	4.88132	0.688537	4.88132	1	Summary	1	0	1
chr2	10213	11263	DMR	115	1050	7696845;7696959	0.323204	0.490524	3.09402	0	Summary	1	0	0			chr14	104800924	104801058	DMR	17	134	4378590;4378606	0.223103	0.651494	4.48223	0.35	Summary	1	1	0			chr19	49107297	49109007	DMR	89	1710	7441568;7441656	4.88132	0.688537	4.88132	1	CpG-island	CpG25228	CpG25228	47.25	100
chr2	10213	11263	DMR	115	1050	7696845;7696959	0.323204	0.490524	3.09402	0	CpG-island	CpG26289	CpG26289	84.29	68.76		chr14	104800924	104801058	DMR	17	134	4378590;4378606	0.223103	0.651494	4.48223	0.35	CpG-island	CpG14313	CpG14313	100	9.61		chr19	49107297	49109007	DMR	89	1710	7441568;7441656	4.88132	0.688537	4.88132	1	postTSS1KB-TES	SNRNP70	ENSG00000104852	76.49	5.9
chr19	38082985	38083613	DMR	14	628	7315313;7315326	0.323556	0.49005	3.09065	0	Summary	1	0	1			chr14	104800924	104801058	DMR	17	134	4378590;4378606	0.223103	0.651494	4.48223	0.35	TSS	ZBTB42	ENSG00000179627	100	6.7		chr2	170712791	170714722	DMR	107	1931	8499274;8499380	4.876	0.688064	4.876	0.97	Summary	1	2	1
chr19	38082985	38083613	DMR	14	628	7315313;7315326	0.323556	0.49005	3.09065	0	CpG-island	CpG24594	CpG24594	20.22	9.1		chr1	226061821	226062671	DMR	101	850	1154161;1154261	0.223554	0.650617	4.47319	0.02	Summary	1	2	0			chr2	170712791	170714722	DMR	107	1931	8499274;8499380	4.876	0.688064	4.876	0.97	CpG-island	CpG28603	CpG28603	70.17	33.65
chr19	38082985	38083613	DMR	14	628	7315313;7315326	0.323556	0.49005	3.09065	0	postTSS1KB-TES	SIPA1L3	ENSG00000105738	100	0.21		chr1	226061821	226062671	DMR	101	850	1154161;1154261	0.223554	0.650617	4.47319	0.02	CpG-island	CpG3990	CpG3990	100	42.5		chr2	170712791	170714722	DMR	107	1931	8499274;8499380	4.876	0.688064	4.876	0.97	TSS	LINC01124	ENSG00000222033	59.81	57.75
chr1_KI270713v1_random	31904	31938	DMR	3	34	7677826;7677828	0.323715	0.489837	3.08913	0.11	Summary	1	1	0			chr1	226061821	226062671	DMR	101	850	1154161;1154261	0.223554	0.650617	4.47319	0.02	TSS	RP11-396C23.4	ENSG00000272562	100	42.5		chr2	170712791	170714722	DMR	107	1931	8499274;8499380	4.876	0.688064	4.876	0.97	TSS	SP5	ENSG00000204335	19.21	18.55
chr1_KI270713v1_random	31904	31938	DMR	3	34	7677826;7677828	0.323715	0.489837	3.08913	0.11	CpG-island	CpG26217	CpG26217	100	1.38		chr1	226061821	226062671	DMR	101	850	1154161;1154261	0.223554	0.650617	4.47319	0.02	TSS	H3F3A	ENSG00000163041	100	42.5		chr2	170712791	170714722	DMR	107	1931	8499274;8499380	4.876	0.688064	4.876	0.97	postTSS1KB-TES	LINC01124	ENSG00000222033	40.19	69.53
chr1_KI270713v1_random	31904	31938	DMR	3	34	7677826;7677828	0.323715	0.489837	3.08913	0.11	TSS	AC213203.1	ENSG00000277475	100	1.7		chr1	54406321	54406920	DMR	60	599	483031;483090	0.223712	0.650311	4.47004	0.06	Summary	1	0	1			chr18	11148307	11150045	DMR	130	1738	6537915;6538044	4.87329	0.687822	4.87329	1	Summary	1	1	0
chr13	114009851	114011792	DMR	50	1941	3914314;3914363	0.32374	0.489804	3.0889	0	Summary	1	0	1			chr1	54406321	54406920	DMR	60	599	483031;483090	0.223712	0.650311	4.47004	0.06	CpG-island	CpG1639	CpG1639	100	27.9		chr18	11148307	11150045	DMR	130	1738	6537915;6538044	4.87329	0.687822	4.87329	1	CpG-island	CpG21580	CpG21580	93.73	100
chr13	114009851	114011792	DMR	50	1941	3914314;3914363	0.32374	0.489804	3.0889	0	CpG-island	CpG12807	CpG12807	21.69	100		chr1	54406321	54406920	DMR	60	599	483031;483090	0.223712	0.650311	4.47004	0.06	postTSS1KB-TES	SSBP3	ENSG00000157216	100	0.32		chr18	11148307	11150045	DMR	130	1738	6537915;6538044	4.87329	0.687822	4.87329	1	TSS	PIEZO2	ENSG00000154864	83.72	72.75
chr13	114009851	114011792	DMR	50	1941	3914314;3914363	0.32374	0.489804	3.0889	0	postTSS1KB-TES	RASA3	ENSG00000185989	100	1.26		chr17	81443145	81443231	DMR	6	86	6356009;6356014	0.224066	0.649624	4.46297	0	Summary	0	0	1			chr2	176121443	176122440	DMR	62	997	8527409;8527470	4.87206	0.687713	4.87206	0.97	Summary	1	1	1
chr7	12124010	12124883	DMR	6	873	13580142;13580147	3.07942	0.488469	3.07942	1	Summary	0	0	0			chr17	81443145	81443231	DMR	6	86	6356009;6356014	0.224066	0.649624	4.46297	0	postTSS1KB-TES	BAHCC1	ENSG00000266074	100	0.12		chr2	176121443	176122440	DMR	62	997	8527409;8527470	4.87206	0.687713	4.87206	0.97	CpG-island	CpG28724	CpG28724	74.62	39.85
chr21	13981277	13981308	DMR	5	31	9343257;9343261	0.325857	0.486973	3.06883	0	Summary	1	1	0			chr19	18594225	18595543	DMR	62	1318	7167055;7167116	0.224194	0.649376	4.46043	0	Summary	2	0	1			chr2	176121443	176122440	DMR	62	997	8527409;8527470	4.87206	0.687713	4.87206	0.97	TSS	HOXD9	ENSG00000128709	72.22	36
chr21	13981277	13981308	DMR	5	31	9343257;9343261	0.325857	0.486973	3.06883	0	CpG-island	CpG31272	CpG31272	100	1.45		chr19	18594225	18595543	DMR	62	1318	7167055;7167116	0.224194	0.649376	4.46043	0	CpG-island	CpG24138	CpG24138	29.89	99.24		chr2	176121443	176122440	DMR	62	997	8527409;8527470	4.87206	0.687713	4.87206	0.97	postTSS1KB-TES	HOXD-AS2	ENSG00000237380	83.15	5.72
chr21	13981277	13981308	DMR	5	31	9343257;9343261	0.325857	0.486973	3.06883	0	TSS	ANKRD20A11P	ENSG00000215559	100	1.55		chr19	18594225	18595543	DMR	62	1318	7167055;7167116	0.224194	0.649376	4.46043	0	CpG-island	CpG24139	CpG24139	16.54	100		chr1	225888065	225888361	DMR	4	296	1152575;1152578	4.85906	0.686552	4.85906	0.95	Summary	0	0	2
chr11	67415826	67416077	DMR	16	251	2416771;2416786	0.327348	0.48499	3.05485	0.17	Summary	1	1	2			chr19	18594225	18595543	DMR	62	1318	7167055;7167116	0.224194	0.649376	4.46043	0	postTSS1KB-TES	CRLF1	ENSG00000006016	100	3.82		chr1	225888065	225888361	DMR	4	296	1152575;1152578	4.85906	0.686552	4.85906	0.95	postTSS1KB-TES	LEFTY1	ENSG00000243709	100	1.23
chr11	67415826	67416077	DMR	16	251	2416771;2416786	0.327348	0.48499	3.05485	0.17	CpG-island	CpG7818	CpG7818	38.25	22.43		chr6	3117962	3119088	DMR	70	1126	12469291;12469360	0.224374	0.649028	4.45685	0	Summary	1	1	0			chr1	225888065	225888361	DMR	4	296	1152575;1152578	4.85906	0.686552	4.85906	0.95	postTSS1KB-TES	RP4-559A3.7	ENSG00000255835	100	0.81
chr11	67415826	67416077	DMR	16	251	2416771;2416786	0.327348	0.48499	3.05485	0.17	TSS	CARNS1	ENSG00000172508	56.57	7.1		chr6	3117962	3119088	DMR	70	1126	12469291;12469360	0.224374	0.649028	4.45685	0	CpG-island	CpG41296	CpG41296	63.94	100		chr1	223712223	223712508	DMR	29	285	1139727;1139755	4.85824	0.686479	4.85824	0.85	Summary	1	0	1
chr11	67415826	67416077	DMR	16	251	2416771;2416786	0.327348	0.48499	3.05485	0.17	postTSS1KB-TES	PPP1CA	ENSG00000172531	100	1.14		chr6	3117962	3119088	DMR	70	1126	12469291;12469360	0.224374	0.649028	4.45685	0	TSS	BPHL	ENSG00000137274	100	56.3		chr1	223712223	223712508	DMR	29	285	1139727;1139755	4.85824	0.686479	4.85824	0.85	CpG-island	CpG3940	CpG3940	77.19	26.41
chr11	67415826	67416077	DMR	16	251	2416771;2416786	0.327348	0.48499	3.05485	0.17	postTSS1KB-TES	CARNS1	ENSG00000172508	43.43	1.13		chr17	68599789	68601690	DMR	140	1901	6223715;6223854	0.224681	0.648434	4.45076	0	Summary	1	1	2			chr1	223712223	223712508	DMR	29	285	1139727;1139755	4.85824	0.686479	4.85824	0.85	postTSS1KB-TES	CAPN2	ENSG00000162909	100	0.39
chr22	11627103	11627334	DMR	13	231	9546900;9546912	0.327959	0.48418	3.04916	0.09	Summary	0	0	0			chr17	68599789	68601690	DMR	140	1901	6223715;6223854	0.224681	0.648434	4.45076	0	CpG-island	CpG20426	CpG20426	79.22	100		chr6	391629	393778	DMR	180	2149	12448546;12448725	4.85749	0.686412	4.85749	1	Summary	1	1	1
chr1	3583173	3583505	DMR	13	332	64446;64458	0.328287	0.483746	3.04611	0.06	Summary	1	0	1			chr17	68599789	68601690	DMR	140	1901	6223715;6223854	0.224681	0.648434	4.45076	0	TSS	FAM20A	ENSG00000108950	68.44	65.05		chr6	391629	393778	DMR	180	2149	12448546;12448725	4.85749	0.686412	4.85749	1	CpG-island	CpG41216	CpG41216	100	82.21
chr1	3583173	3583505	DMR	13	332	64446;64458	0.328287	0.483746	3.04611	0.06	CpG-island	CpG322	CpG322	50.3	29.4		chr17	68599789	68601690	DMR	140	1901	6223715;6223854	0.224681	0.648434	4.45076	0	postTSS1KB-TES	FAM20A	ENSG00000108950	31.56	0.92		chr6	391629	393778	DMR	180	2149	12448546;12448725	4.85749	0.686412	4.85749	1	TSS	IRF4	ENSG00000137265	51.65	55.5
chr1	3583173	3583505	DMR	13	332	64446;64458	0.328287	0.483746	3.04611	0.06	postTSS1KB-TES	MEGF6	ENSG00000162591	100	0.28		chr17	68599789	68601690	DMR	140	1901	6223715;6223854	0.224681	0.648434	4.45076	0	postTSS1KB-TES	LINC01482	ENSG00000267659	100	1.11		chr6	391629	393778	DMR	180	2149	12448546;12448725	4.85749	0.686412	4.85749	1	postTSS1KB-TES	IRF4	ENSG00000137265	48.35	5.55
chr14	102908440	102908634	DMR	11	194	4351963;4351973	0.328455	0.483524	3.04455	0.13	Summary	0	0	1			chr2	63058875	63060045	DMR	77	1170	8019896;8019972	0.225192	0.647447	4.44065	0.04	Summary	1	0	0			chr16	1201170	1201592	DMR	8	422	5010553;5010560	4.85023	0.685763	4.85023	0.93	Summary	1	0	1
chr14	102908440	102908634	DMR	11	194	4351963;4351973	0.328455	0.483524	3.04455	0.13	postTSS1KB-TES	TRAF3	ENSG00000131323	100	0.15		chr2	63058875	63060045	DMR	77	1170	8019896;8019972	0.225192	0.647447	4.44065	0.04	CpG-island	CpG27190	CpG27190	92.91	94.69		chr16	1201170	1201592	DMR	8	422	5010553;5010560	4.85023	0.685763	4.85023	0.93	CpG-island	CpG16339	CpG16339	6.4	4.58
chr2	73293192	73293228	DMR	4	36	8071885;8071888	0.328737	0.483152	3.04195	0.33	Summary	1	1	0			chr1	980108	980383	DMR	7	275	7792;7798	0.225429	0.64699	4.43599	0.07	Summary	0	0	1			chr16	1201170	1201592	DMR	8	422	5010553;5010560	4.85023	0.685763	4.85023	0.93	postTSS1KB-TES	CACNA1H	ENSG00000196557	100	0.62
chr2	73293192	73293228	DMR	4	36	8071885;8071888	0.328737	0.483152	3.04195	0.33	CpG-island	CpG27349	CpG27349	100	1.37		chr1	980108	980383	DMR	7	275	7792;7798	0.225429	0.64699	4.43599	0.07	postTSS1KB-TES	PERM1	ENSG00000187642	100	4.67		chr18	34493381	34494549	DMR	103	1168	6661597;6661699	4.84698	0.685471	4.84698	0.97	Summary	1	1	1
chr2	73293192	73293228	DMR	4	36	8071885;8071888	0.328737	0.483152	3.04195	0.33	TSS	EGR4	ENSG00000135625	100	1.8		chr9	97982748	97983991	DMR	115	1243	15468381;15468495	0.225601	0.646658	4.4326	0.06	Summary	1	1	0			chr18	34493381	34494549	DMR	103	1168	6661597;6661699	4.84698	0.685471	4.84698	0.97	CpG-island	CpG21827	CpG21827	79.37	100
chr7	151122613	151122677	DMR	7	64	14246587;14246593	0.329858	0.481673	3.03161	0.15	Summary	0	0	1			chr9	97982748	97983991	DMR	115	1243	15468381;15468495	0.225601	0.646658	4.4326	0.06	CpG-island	CpG51600	CpG51600	100	44.62		chr18	34493381	34494549	DMR	103	1168	6661597;6661699	4.84698	0.685471	4.84698	0.97	TSS	DTNA	ENSG00000134769	77.83	45.45
chr7	151122613	151122677	DMR	7	64	14246587;14246593	0.329858	0.481673	3.03161	0.15	postTSS1KB-TES	AGAP3	ENSG00000133612	100	0.11		chr9	97982748	97983991	DMR	115	1243	15468381;15468495	0.225601	0.646658	4.4326	0.06	TSS	ANP32B	ENSG00000136938	100	62.15		chr18	34493381	34494549	DMR	103	1168	6661597;6661699	4.84698	0.685471	4.84698	0.97	postTSS1KB-TES	DTNA	ENSG00000134769	22.17	0.07
chr22	48667522	48669685	DMR	49	2163	9879909;9879957	0.330047	0.481424	3.02987	0.07	Summary	1	0	1			chr18	79686651	79688086	DMR	26	1435	6862025;6862050	0.225945	0.645997	4.42586	0.04	Summary	0	0	1			chr1	1890702	1891185	DMR	70	483	31122;31191	4.84378	0.685184	4.84378	0.97	Summary	1	2	0
chr22	48667522	48669685	DMR	49	2163	9879909;9879957	0.330047	0.481424	3.02987	0.07	CpG-island	CpG32857	CpG32857	16.74	100		chr18	79686651	79688086	DMR	26	1435	6862025;6862050	0.225945	0.645997	4.42586	0.04	postTSS1KB-TES	CTDP1	ENSG00000060069	100	1.89		chr1	1890702	1891185	DMR	70	483	31122;31191	4.84378	0.685184	4.84378	0.97	CpG-island	CpG164	CpG164	100	25.87
chr22	48667522	48669685	DMR	49	2163	9879909;9879957	0.330047	0.481424	3.02987	0.07	postTSS1KB-TES	FAM19A5	ENSG00000219438	100	0.6		chr4_KI270896v1_alt	143396	144709	DMR	65	1313	11611118;11611182	0.226675	0.644597	4.41161	0	Summary	1	0	0			chr1	1890702	1891185	DMR	70	483	31122;31191	4.84378	0.685184	4.84378	0.97	TSS	GNB1	ENSG00000078369	100	24.15
chr9	64368621	64369380	DMR	48	759	15301274;15301321	0.330574	0.480731	3.02504	0	Summary	1	1	0			chr4_KI270896v1_alt	143396	144709	DMR	65	1313	11611118;11611182	0.226675	0.644597	4.41161	0	CpG-island	CpG38428	CpG38428	41.96	100		chr1	1890702	1891185	DMR	70	483	31122;31191	4.84378	0.685184	4.84378	0.97	TSS	RP1-140A9.1	ENSG00000231050	100	24.15
chr9	64368621	64369380	DMR	48	759	15301274;15301321	0.330574	0.480731	3.02504	0	CpG-island	CpG51094	CpG51094	100	43.9		chr3	45225620	45226961	DMR	133	1341	10156787;10156919	0.226708	0.644534	4.41097	0.06	Summary	1	1	0			chr8	144275599	144276186	DMR	11	587	15025569;15025579	4.83483	0.684381	4.83483	0.82	Summary	0	0	1
chr9	64368621	64369380	DMR	48	759	15301274;15301321	0.330574	0.480731	3.02504	0	TSS	ANKRD20A4	ENSG00000172014	100	37.95		chr3	45225620	45226961	DMR	133	1341	10156787;10156919	0.226708	0.644534	4.41097	0.06	CpG-island	CpG33762	CpG33762	69.13	59.35		chr8	144275599	144276186	DMR	11	587	15025569;15025579	4.83483	0.684381	4.83483	0.82	postTSS1KB-TES	BOP1	ENSG00000261236	100	2.08
chr21	46010655	46011026	DMR	13	371	9528437;9528449	0.330962	0.480221	3.02149	0.07	Summary	1	0	0			chr3	45225620	45226961	DMR	133	1341	10156787;10156919	0.226708	0.644534	4.41097	0.06	TSS	TMEM158	ENSG00000249992	100	67.05		chr4	8236921	8237267	DMR	6	346	10943046;10943051	4.83428	0.684332	4.83428	0.98	Summary	0	0	1
chr21	46010655	46011026	DMR	13	371	9528437;9528449	0.330962	0.480221	3.02149	0.07	CpG-island	CpG31858	CpG31858	100	71.21		chr5	151768712	151769449	DMR	5	737	12244237;12244241	0.226808	0.644341	4.40901	0	Summary	0	0	1			chr4	8236921	8237267	DMR	6	346	10943046;10943051	4.83428	0.684332	4.83428	0.98	postTSS1KB-TES	SH3TC1	ENSG00000125089	100	0.59
chr16	88721598	88721633	DMR	3	35	5598883;5598885	0.331145	0.479982	3.01983	0.26	Summary	1	0	1			chr5	151768712	151769449	DMR	5	737	12244237;12244241	0.226808	0.644341	4.40901	0	postTSS1KB-TES	ATOX1	ENSG00000177556	100	2.52		chr18	79450551	79450749	DMR	7	198	6857409;6857415	4.8297	0.68392	4.8297	0.82	Summary	0	0	1
chr16	88721598	88721633	DMR	3	35	5598883;5598885	0.331145	0.479982	3.01983	0.26	CpG-island	CpG18184	CpG18184	22.86	0.57		chr12	70242877	70243100	DMR	10	223	3141037;3141046	0.227361	0.643284	4.39829	0.17	Summary	1	2	0			chr18	79450551	79450749	DMR	7	198	6857409;6857415	4.8297	0.68392	4.8297	0.82	postTSS1KB-TES	NFATC1	ENSG00000131196	100	0.15
chr16	88721598	88721633	DMR	3	35	5598883;5598885	0.331145	0.479982	3.01983	0.26	postTSS1KB-TES	PIEZO1	ENSG00000103335	100	0.05		chr12	70242877	70243100	DMR	10	223	3141037;3141046	0.227361	0.643284	4.39829	0.17	CpG-island	CpG10221	CpG10221	100	19.7		chr2	118846521	118846719	DMR	30	198	8294738;8294767	4.82762	0.683733	4.82762	0.8	Summary	1	1	1
chr14	104388601	104388827	DMR	9	226	4372080;4372088	0.331149	0.479976	3.01979	0	Summary	0	0	0			chr12	70242877	70243100	DMR	10	223	3141037;3141046	0.227361	0.643284	4.39829	0.17	TSS	RP11-611E13.2	ENSG00000257815	100	11.15		chr2	118846521	118846719	DMR	30	198	8294738;8294767	4.82762	0.683733	4.82762	0.8	CpG-island	CpG27979	CpG27979	100	6.59
chr13	109488872	109489739	DMR	23	867	3864917;3864939	0.331244	0.479853	3.01893	0.07	Summary	0	0	0			chr12	70242877	70243100	DMR	10	223	3141037;3141046	0.227361	0.643284	4.39829	0.17	TSS	CNOT2	ENSG00000111596	100	11.15		chr2	118846521	118846719	DMR	30	198	8294738;8294767	4.82762	0.683733	4.82762	0.8	TSS	EN1	ENSG00000163064	20.71	2.05
chr12	453143	453201	DMR	6	58	2792083;2792088	0.331712	0.479238	3.01466	0	Summary	1	0	0			chr5	95730862	95732185	DMR	107	1323	12018147;12018253	0.228338	0.641422	4.37947	0.04	Summary	1	1	2			chr2	118846521	118846719	DMR	30	198	8294738;8294767	4.82762	0.683733	4.82762	0.8	postTSS1KB-TES	EN1	ENSG00000163064	79.29	3.48
chr12	453143	453201	DMR	6	58	2792083;2792088	0.331712	0.479238	3.01466	0	CpG-island	CpG8944	CpG8944	100	4.33		chr5	95730862	95732185	DMR	107	1323	12018147;12018253	0.228338	0.641422	4.37947	0.04	CpG-island	CpG39723	CpG39723	84.05	100		chr2	242007344	242007620	DMR	8	276	8848869;8848876	4.82411	0.683417	4.82411	0.78	Summary	1	0	1
chr1	24834811	24834992	DMR	11	181	266912;266922	0.332234	0.478555	3.00992	0.17	Summary	0	0	1			chr5	95730862	95732185	DMR	107	1323	12018147;12018253	0.228338	0.641422	4.37947	0.04	TSS	CTD-2154I11.2	ENSG00000250240	67.27	44.5		chr2	242007344	242007620	DMR	8	276	8848869;8848876	4.82411	0.683417	4.82411	0.78	CpG-island	CpG29752	CpG29752	100	6.74
chr1	24834811	24834992	DMR	11	181	266912;266922	0.332234	0.478555	3.00992	0.17	postTSS1KB-TES	CLIC4	ENSG00000169504	100	0.18		chr5	95730862	95732185	DMR	107	1323	12018147;12018253	0.228338	0.641422	4.37947	0.04	postTSS1KB-TES	CTD-2154I11.2	ENSG00000250240	32.73	1.44		chr2	242007344	242007620	DMR	8	276	8848869;8848876	4.82411	0.683417	4.82411	0.78	postTSS1KB-TES	LINC01237	ENSG00000233806	100	0.14
chr6	392179	393181	DMR	85	1002	12448582;12448666	0.332484	0.478229	3.00766	0.06	Summary	1	1	1			chr5	95730862	95732185	DMR	107	1323	12018147;12018253	0.228338	0.641422	4.37947	0.04	postTSS1KB-TES	RHOBTB3	ENSG00000164292	100	1.2		chr16	1213364	1213510	DMR	5	146	5010997;5011001	4.82218	0.683244	4.82218	0.95	Summary	0	0	1
chr6	392179	393181	DMR	85	1002	12448582;12448666	0.332484	0.478229	3.00766	0.06	CpG-island	CpG41216	CpG41216	100	38.33		chr5	472551	473519	DMR	114	968	11622891;11623004	0.228525	0.641066	4.37589	0	Summary	1	2	1			chr16	1213364	1213510	DMR	5	146	5010997;5011001	4.82218	0.683244	4.82218	0.95	postTSS1KB-TES	CACNA1H	ENSG00000196557	100	0.22
chr6	392179	393181	DMR	85	1002	12448582;12448666	0.332484	0.478229	3.00766	0.06	TSS	IRF4	ENSG00000137265	55.89	28		chr5	472551	473519	DMR	114	968	11622891;11623004	0.228525	0.641066	4.37589	0	CpG-island	CpG38477	CpG38477	100	35.6		chr12	22334009	22335890	DMR	111	1881	2911807;2911917	4.81756	0.682827	4.81756	1	Summary	1	0	1
chr6	392179	393181	DMR	85	1002	12448582;12448666	0.332484	0.478229	3.00766	0.06	postTSS1KB-TES	IRF4	ENSG00000137265	44.11	2.36		chr5	472551	473519	DMR	114	968	11622891;11623004	0.228525	0.641066	4.37589	0	TSS	PP7080	ENSG00000188242	100	48.4		chr12	22334009	22335890	DMR	111	1881	2911807;2911917	4.81756	0.682827	4.81756	1	CpG-island	CpG9370	CpG9370	91.6	94.1
chr17	7848282	7848625	DMR	8	343	5763999;5764006	0.332986	0.477575	3.00313	0.13	Summary	0	0	1			chr5	472551	473519	DMR	114	968	11622891;11623004	0.228525	0.641066	4.37589	0	TSS	CTD-2228K2.7	ENSG00000225138	100	48.4		chr12	22334009	22335890	DMR	111	1881	2911807;2911917	4.81756	0.682827	4.81756	1	postTSS1KB-TES	ST8SIA1	ENSG00000111728	100	0.51
chr17	7848282	7848625	DMR	8	343	5763999;5764006	0.332986	0.477575	3.00313	0.13	postTSS1KB-TES	KDM6B	ENSG00000132510	100	2.47		chr5	472551	473519	DMR	114	968	11622891;11623004	0.228525	0.641066	4.37589	0	postTSS1KB-TES	SLC9A3	ENSG00000066230	21.59	0.42		chr14	37591274	37593079	DMR	109	1805	4027761;4027869	4.80219	0.681439	4.80219	1	Summary	1	0	1
chr14	104429934	104430337	DMR	24	403	4372532;4372555	0.333246	0.477235	3.00079	0.13	Summary	1	0	0			chr18	13136899	13137682	DMR	59	783	6553403;6553461	0.229096	0.639982	4.36498	0.06	Summary	1	0	0			chr14	37591274	37593079	DMR	109	1805	4027761;4027869	4.80219	0.681439	4.80219	1	CpG-island	CpG13230	CpG13230	70.8	100
chr14	104429934	104430337	DMR	24	403	4372532;4372555	0.333246	0.477235	3.00079	0.13	CpG-island	CpG14288	CpG14288	100	23.64		chr18	13136899	13137682	DMR	59	783	6553403;6553461	0.229096	0.639982	4.36498	0.06	CpG-island	CpG21634	CpG21634	85.06	68.8		chr14	37591274	37593079	DMR	109	1805	4027761;4027869	4.80219	0.681439	4.80219	1	postTSS1KB-TES	FOXA1	ENSG00000129514	100	35.57
chr7	150047647	150048401	DMR	58	754	14236834;14236891	0.333314	0.477146	3.00017	0.15	Summary	1	1	1			chr5	171312553	171312837	DMR	20	284	12320802;12320821	0.22939	0.639425	4.35939	0.11	Summary	1	0	0			chr12	51814187	51815089	DMR	95	902	3045120;3045214	4.79969	0.681214	4.79969	0.97	Summary	1	0	0
chr7	150047647	150048401	DMR	58	754	14236834;14236891	0.333314	0.477146	3.00017	0.15	CpG-island	CpG47737	CpG47737	100	36.48		chr5	171312553	171312837	DMR	20	284	12320802;12320821	0.22939	0.639425	4.35939	0.11	CpG-island	CpG40721	CpG40721	100	3.17		chr12	51814187	51815089	DMR	95	902	3045120;3045214	4.79969	0.681214	4.79969	0.97	CpG-island	CpG9802	CpG9802	100	86.81
chr7	150047647	150048401	DMR	58	754	14236834;14236891	0.333314	0.477146	3.00017	0.15	TSS	RP11-545G3.2	ENSG00000276538	100	37.7		chr7	893669	893881	DMR	6	212	13480407;13480412	0.229435	0.63934	4.35852	0.09	Summary	1	0	2			chr11	1196402	1196431	DMR	3	29	2054837;2054839	4.79756	0.68102	4.79756	0.9	Summary	0	0	1
chr7	150047647	150048401	DMR	58	754	14236834;14236891	0.333314	0.477146	3.00017	0.15	postTSS1KB-TES	RP11-545G3.1	ENSG00000241449	100	2.15		chr7	893669	893881	DMR	6	212	13480407;13480412	0.229435	0.63934	4.35852	0.09	CpG-island	CpG45297	CpG45297	0.94	0.41		chr11	1196402	1196431	DMR	3	29	2054837;2054839	4.79756	0.68102	4.79756	0.9	postTSS1KB-TES	MUC5AC	ENSG00000215182	100	0.07
chr19	1007836	1008042	DMR	8	206	6906552;6906559	0.333691	0.476656	2.99679	0.2	Summary	1	0	1			chr7	893669	893881	DMR	6	212	13480407;13480412	0.229435	0.63934	4.35852	0.09	postTSS1KB-TES	SUN1	ENSG00000164828	100	0.27		chr7	984006	984027	DMR	3	21	13482733;13482735	4.79359	0.680661	4.79359	0.5	Summary	0	1	0
chr19	1007836	1008042	DMR	8	206	6906552;6906559	0.333691	0.476656	2.99679	0.2	CpG-island	CpG22712	CpG22712	100	4.38		chr7	893669	893881	DMR	6	212	13480407;13480412	0.229435	0.63934	4.35852	0.09	postTSS1KB-TES	GET4	ENSG00000239857	100	1.12		chr7	984006	984027	DMR	3	21	13482733;13482735	4.79359	0.680661	4.79359	0.5	TSS	CYP2W1	ENSG00000073067	100	1.05
chr19	1007836	1008042	DMR	8	206	6906552;6906559	0.333691	0.476656	2.99679	0.2	postTSS1KB-TES	GRIN3B	ENSG00000116032	100	2.48		chr11	236079	236161	DMR	8	82	2032832;2032839	0.229452	0.639308	4.35821	0.24	Summary	1	2	0			chr2	1168088	1168350	DMR	15	262	7706567;7706581	4.78318	0.679717	4.78318	0.97	Summary	1	0	1
chr8	144391493	144391990	DMR	18	497	15028413;15028430	0.334953	0.475015	2.98549	0.09	Summary	1	0	1			chr11	236079	236161	DMR	8	82	2032832;2032839	0.229452	0.639308	4.35821	0.24	CpG-island	CpG6527	CpG6527	100	5.98		chr2	1168088	1168350	DMR	15	262	7706567;7706581	4.78318	0.679717	4.78318	0.97	CpG-island	CpG26325	CpG26325	17.56	5.72
chr8	144391493	144391990	DMR	18	497	15028413;15028430	0.334953	0.475015	2.98549	0.09	CpG-island	CpG50036	CpG50036	75.65	12.34		chr11	236079	236161	DMR	8	82	2032832;2032839	0.229452	0.639308	4.35821	0.24	TSS	SIRT3	ENSG00000142082	100	4.1		chr2	1168088	1168350	DMR	15	262	7706567;7706581	4.78318	0.679717	4.78318	0.97	postTSS1KB-TES	SNTG2	ENSG00000172554	100	0.06
chr8	144391493	144391990	DMR	18	497	15028413;15028430	0.334953	0.475015	2.98549	0.09	postTSS1KB-TES	ADCK5	ENSG00000173137	100	2.6		chr11	236079	236161	DMR	8	82	2032832;2032839	0.229452	0.639308	4.35821	0.24	TSS	PSMD13	ENSG00000185627	100	4.1		chr12	121918300	121918854	DMR	29	554	3376624;3376652	4.78018	0.679444	4.78018	0.98	Summary	1	1	1
chr12	121746480	121748395	DMR	45	1915	3373971;3374015	0.335361	0.474487	2.98186	0.02	Summary	0	0	1			chr19	48442912	48444696	DMR	170	1784	7430277;7430446	0.229675	0.638886	4.35397	0	Summary	1	0	1			chr12	121918300	121918854	DMR	29	554	3376624;3376652	4.78018	0.679444	4.78018	0.98	CpG-island	CpG10954	CpG10954	80.32	82.71
chr12	121746480	121748395	DMR	45	1915	3373971;3374015	0.335361	0.474487	2.98186	0.02	postTSS1KB-TES	TMEM120B	ENSG00000188735	100	2.77		chr19	48442912	48444696	DMR	170	1784	7430277;7430446	0.229675	0.638886	4.35397	0	CpG-island	CpG25159	CpG25159	82.23	79.9		chr12	121918300	121918854	DMR	29	554	3376624;3376652	4.78018	0.679444	4.78018	0.98	TSS	WDR66	ENSG00000158023	100	27.7
chr16	30524896	30525078	DMR	10	182	5259226;5259235	0.336126	0.473498	2.97508	0.11	Summary	1	0	1			chr19	48442912	48444696	DMR	170	1784	7430277;7430446	0.229675	0.638886	4.35397	0	postTSS1KB-TES	GRIN2D	ENSG00000105464	100	3.64		chr12	121918300	121918854	DMR	29	554	3376624;3376652	4.78018	0.679444	4.78018	0.98	postTSS1KB-TES	RP11-87C12.2	ENSG00000256950	100	1.75
chr16	30524896	30525078	DMR	10	182	5259226;5259235	0.336126	0.473498	2.97508	0.11	CpG-island	CpG17124	CpG17124	100	26.19		chr1	24744946	24746271	DMR	119	1325	266053;266171	0.229849	0.638558	4.35069	0	Summary	1	1	0			chr3	77039686	77040371	DMR	47	685	10325409;10325455	4.77961	0.679392	4.77961	1	Summary	1	0	1
chr16	30524896	30525078	DMR	10	182	5259226;5259235	0.336126	0.473498	2.97508	0.11	postTSS1KB-TES	ZNF768	ENSG00000169957	100	10		chr1	24744946	24746271	DMR	119	1325	266053;266171	0.229849	0.638558	4.35069	0	CpG-island	CpG886	CpG886	86.72	68.15		chr3	77039686	77040371	DMR	47	685	10325409;10325455	4.77961	0.679392	4.77961	1	CpG-island	CpG34268	CpG34268	64.53	56.59
chr16	30555216	30555257	DMR	4	41	5259796;5259799	0.33621	0.47339	2.97433	0.24	Summary	1	0	2			chr1	24744946	24746271	DMR	119	1325	266053;266171	0.229849	0.638558	4.35069	0	TSS	CLIC4	ENSG00000169504	100	66.25		chr3	77039686	77040371	DMR	47	685	10325409;10325455	4.77961	0.679392	4.77961	1	postTSS1KB-TES	ROBO2	ENSG00000185008	100	0.04
chr16	30555216	30555257	DMR	4	41	5259796;5259799	0.33621	0.47339	2.97433	0.24	CpG-island	CpG17128	CpG17128	100	4.9		chr15	26867172	26868621	DMR	126	1449	4488016;4488141	0.230741	0.636874	4.33385	0.04	Summary	1	1	2			chr14	77269983	77271914	DMR	118	1931	4206883;4207000	4.76963	0.678484	4.76963	0.95	Summary	2	1	1
chr16	30555216	30555257	DMR	4	41	5259796;5259799	0.33621	0.47339	2.97433	0.24	postTSS1KB-TES	AC002310.13	ENSG00000260869	100	0.18		chr15	26867172	26868621	DMR	126	1449	4488016;4488141	0.230741	0.636874	4.33385	0.04	CpG-island	CpG14629	CpG14629	80.06	80.06		chr14	77269983	77271914	DMR	118	1931	4206883;4207000	4.76963	0.678484	4.76963	0.95	CpG-island	CpG13836	CpG13836	53.81	100
chr16	30555216	30555257	DMR	4	41	5259796;5259799	0.33621	0.47339	2.97433	0.24	postTSS1KB-TES	ZNF764	ENSG00000169951	100	1.1		chr15	26867172	26868621	DMR	126	1449	4488016;4488141	0.230741	0.636874	4.33385	0.04	TSS	GABRA5	ENSG00000186297	13.18	9.55		chr14	77269983	77271914	DMR	118	1931	4206883;4207000	4.76963	0.678484	4.76963	0.95	CpG-island	CpG13837	CpG13837	1.81	14.77
chr19	40212711	40213072	DMR	7	361	7339771;7339777	0.336296	0.473278	2.97357	0.15	Summary	0	0	1			chr15	26867172	26868621	DMR	126	1449	4488016;4488141	0.230741	0.636874	4.33385	0.04	postTSS1KB-TES	GABRB3	ENSG00000166206	100	0.37		chr14	77269983	77271914	DMR	118	1931	4206883;4207000	4.76963	0.678484	4.76963	0.95	TSS	NGB	ENSG00000165553	82.96	80.1
chr19	40212711	40213072	DMR	7	361	7339771;7339777	0.336296	0.473278	2.97357	0.15	postTSS1KB-TES	MAP3K10	ENSG00000130758	100	1.58		chr15	26867172	26868621	DMR	126	1449	4488016;4488141	0.230741	0.636874	4.33385	0.04	postTSS1KB-TES	GABRA5	ENSG00000186297	86.82	1.54		chr14	77269983	77271914	DMR	118	1931	4206883;4207000	4.76963	0.678484	4.76963	0.95	postTSS1KB-TES	NGB	ENSG00000165553	17.04	6.81
chr9	137835610	137836193	DMR	5	583	15770945;15770949	0.336881	0.472523	2.9684	0.09	Summary	0	0	1			chr3	101848893	101849230	DMR	25	337	10407796;10407820	0.231069	0.636258	4.3277	0.09	Summary	1	0	1			chr7	1980660	1981113	DMR	10	453	13504202;13504211	4.75375	0.677037	4.75375	0.93	Summary	0	0	1
chr9	137835610	137836193	DMR	5	583	15770945;15770949	0.336881	0.472523	2.9684	0.09	postTSS1KB-TES	EHMT1	ENSG00000181090	100	0.23		chr3	101848893	101849230	DMR	25	337	10407796;10407820	0.231069	0.636258	4.3277	0.09	CpG-island	CpG34483	CpG34483	94.66	24.71		chr7	1980660	1981113	DMR	10	453	13504202;13504211	4.75375	0.677037	4.75375	0.93	postTSS1KB-TES	MAD1L1	ENSG00000002822	100	0.11
chr20	59192628	59192658	DMR	4	30	9213098;9213101	0.337019	0.472345	2.96719	0.31	Summary	1	0	1			chr3	101848893	101849230	DMR	25	337	10407796;10407820	0.231069	0.636258	4.3277	0.09	postTSS1KB-TES	NFKBIZ	ENSG00000144802	100	1.05		chr7	150047455	150049556	DMR	151	2101	14236817;14236967	4.75315	0.676982	4.75315	1	Summary	1	1	1
chr20	59192628	59192658	DMR	4	30	9213098;9213101	0.337019	0.472345	2.96719	0.31	CpG-island	CpG30824	CpG30824	100	2		chr2	101252483	101253433	DMR	81	950	8210060;8210140	0.231758	0.634964	4.31484	0.11	Summary	1	2	0			chr7	150047455	150049556	DMR	151	2101	14236817;14236967	4.75315	0.676982	4.75315	1	CpG-island	CpG47737	CpG47737	91.62	93.13
chr20	59192628	59192658	DMR	4	30	9213098;9213101	0.337019	0.472345	2.96719	0.31	postTSS1KB-TES	ZNF831	ENSG00000124203	100	0.04		chr2	101252483	101253433	DMR	81	950	8210060;8210140	0.231758	0.634964	4.31484	0.11	CpG-island	CpG27742	CpG27742	100	85.66		chr7	150047455	150049556	DMR	151	2101	14236817;14236967	4.75315	0.676982	4.75315	1	TSS	RP11-545G3.2	ENSG00000276538	66.59	69.95
chr2	242007806	242007893	DMR	4	87	8848879;8848882	0.337654	0.471528	2.96161	0.28	Summary	1	0	1			chr2	101252483	101253433	DMR	81	950	8210060;8210140	0.231758	0.634964	4.31484	0.11	TSS	TBC1D8	ENSG00000204634	100	47.5		chr7	150047455	150049556	DMR	151	2101	14236817;14236967	4.75315	0.676982	4.75315	1	postTSS1KB-TES	RP11-545G3.1	ENSG00000241449	100	5.98
chr2	242007806	242007893	DMR	4	87	8848879;8848882	0.337654	0.471528	2.96161	0.28	CpG-island	CpG29752	CpG29752	100	2.12		chr2	101252483	101253433	DMR	81	950	8210060;8210140	0.231758	0.634964	4.31484	0.11	TSS	CNOT11	ENSG00000158435	100	47.5		chr12	128267655	128268015	DMR	20	360	3428651;3428670	4.75017	0.676709	4.75017	0.83	Summary	1	1	0
chr2	242007806	242007893	DMR	4	87	8848879;8848882	0.337654	0.471528	2.96161	0.28	postTSS1KB-TES	LINC01237	ENSG00000233806	100	0.04		chr16	88840125	88840478	DMR	9	353	5601952;5601960	0.232037	0.634443	4.30966	0.09	Summary	0	0	1			chr12	128267655	128268015	DMR	20	360	3428651;3428670	4.75017	0.676709	4.75017	0.83	CpG-island	CpG11121	CpG11121	100	17.06
chr7	26177353	26177467	DMR	6	114	13632796;13632801	0.33766	0.47152	2.96156	0.13	Summary	0	0	1			chr16	88840125	88840478	DMR	9	353	5601952;5601960	0.232037	0.634443	4.30966	0.09	postTSS1KB-TES	GALNS	ENSG00000141012	100	0.84		chr12	128267655	128268015	DMR	20	360	3428651;3428670	4.75017	0.676709	4.75017	0.83	TSS	TMEM132C	ENSG00000181234	100	18
chr7	26177353	26177467	DMR	6	114	13632796;13632801	0.33766	0.47152	2.96156	0.13	postTSS1KB-TES	NFE2L3	ENSG00000050344	100	0.34		chr14	103714951	103715534	DMR	53	583	4362922;4362974	0.232272	0.634003	4.30529	0.13	Summary	1	2	0			chr1	31771820	31773798	DMR	91	1978	328846;328936	4.73664	0.67547	4.73664	1	Summary	1	0	0
chr7	100742691	100742860	DMR	9	169	14012502;14012510	0.338675	0.470217	2.95269	0.09	Summary	0	0	1			chr14	103714951	103715534	DMR	53	583	4362922;4362974	0.232272	0.634003	4.30529	0.13	CpG-island	CpG14260	CpG14260	100	34.35		chr1	31771820	31773798	DMR	91	1978	328846;328936	4.73664	0.67547	4.73664	1	CpG-island	CpG1097	CpG1097	56.88	100
chr7	100742691	100742860	DMR	9	169	14012502;14012510	0.338675	0.470217	2.95269	0.09	postTSS1KB-TES	ZAN	ENSG00000146839	100	0.27		chr14	103714951	103715534	DMR	53	583	4362922;4362974	0.232272	0.634003	4.30529	0.13	TSS	XRCC3	ENSG00000126215	100	29.15		chr3	138939969	138940048	DMR	7	79	10566229;10566235	4.72648	0.674538	4.72648	1	Summary	1	0	1
chr16	30783639	30784303	DMR	25	664	5263283;5263307	0.339096	0.469678	2.94902	0.07	Summary	1	0	1			chr14	103714951	103715534	DMR	53	583	4362922;4362974	0.232272	0.634003	4.30529	0.13	TSS	ZFYVE21	ENSG00000100711	100	29.15		chr3	138939969	138940048	DMR	7	79	10566229;10566235	4.72648	0.674538	4.72648	1	CpG-island	CpG34995	CpG34995	100	1.85
chr16	30783639	30784303	DMR	25	664	5263283;5263307	0.339096	0.469678	2.94902	0.07	CpG-island	CpG17150	CpG17150	46.39	19.85		chr12	25250416	25251664	DMR	119	1248	2921678;2921796	0.233243	0.632191	4.28737	0.02	Summary	1	1	0			chr3	138939969	138940048	DMR	7	79	10566229;10566235	4.72648	0.674538	4.72648	1	postTSS1KB-TES	LINC01391	ENSG00000244578	100	1.01
chr16	30783639	30784303	DMR	25	664	5263283;5263307	0.339096	0.469678	2.94902	0.07	postTSS1KB-TES	ZNF629	ENSG00000102870	100	8.56		chr12	25250416	25251664	DMR	119	1248	2921678;2921796	0.233243	0.632191	4.28737	0.02	CpG-island	CpG9403	CpG9403	93.03	93.25		chr14	103112433	103112657	DMR	5	224	4355416;4355420	4.70651	0.672699	4.70651	0.95	Summary	0	0	0
chr19	55096736	55097868	DMR	69	1132	7509906;7509974	0.339428	0.469252	2.94613	0.04	Summary	1	0	1			chr12	25250416	25251664	DMR	119	1248	2921678;2921796	0.233243	0.632191	4.28737	0.02	TSS	KRAS	ENSG00000133703	100	62.4		chr21	46003771	46003853	DMR	5	82	9528248;9528252	4.70078	0.67217	4.70078	0.8	Summary	1	0	1
chr19	55096736	55097868	DMR	69	1132	7509906;7509974	0.339428	0.469252	2.94613	0.04	CpG-island	CpG25588	CpG25588	84.72	95.14		chr10	8034127	8034236	DMR	5	109	1350721;1350725	0.233371	0.631952	4.28501	0.11	Summary	1	0	0			chr21	46003771	46003853	DMR	5	82	9528248;9528252	4.70078	0.67217	4.70078	0.8	CpG-island	CpG31856	CpG31856	100	4.02
chr19	55096736	55097868	DMR	69	1132	7509906;7509974	0.339428	0.469252	2.94613	0.04	postTSS1KB-TES	PPP1R12C	ENSG00000125503	100	4.41		chr10	8034127	8034236	DMR	5	109	1350721;1350725	0.233371	0.631952	4.28501	0.11	CpG-island	CpG4583	CpG4583	100	8.66		chr21	46003771	46003853	DMR	5	82	9528248;9528252	4.70078	0.67217	4.70078	0.8	postTSS1KB-TES	COL6A1	ENSG00000142156	100	0.37
chr2	1564795	1566539	DMR	33	1744	7709832;7709864	0.339914	0.468631	2.94192	0.02	Summary	0	0	1			chr17	75878649	75878834	DMR	20	185	6275655;6275674	0.233703	0.631335	4.27893	0.19	Summary	1	1	1			chr13	112066057	112068556	DMR	246	2499	3887005;3887250	4.69595	0.671724	4.69595	1	Summary	1	1	0
chr2	1564795	1566539	DMR	33	1744	7709832;7709864	0.339914	0.468631	2.94192	0.02	postTSS1KB-TES	AC144450.1	ENSG00000228613	100	2.41		chr17	75878649	75878834	DMR	20	185	6275655;6275674	0.233703	0.631335	4.27893	0.19	CpG-island	CpG20563	CpG20563	100	13.26		chr13	112066057	112068556	DMR	246	2499	3887005;3887250	4.69595	0.671724	4.69595	1	CpG-island	CpG12649	CpG12649	92.28	29.36
chr20	33698125	33698227	DMR	3	102	9034311;9034313	0.340404	0.468006	2.93769	0.04	Summary	0	0	0			chr17	75878649	75878834	DMR	20	185	6275655;6275674	0.233703	0.631335	4.27893	0.19	TSS	TRIM47	ENSG00000132481	100	9.25		chr13	112066057	112068556	DMR	246	2499	3887005;3887250	4.69595	0.671724	4.69595	1	TSS	SOX1	ENSG00000182968	76.39	95.45
chr13	112014599	112015960	DMR	109	1361	3886124;3886232	0.341501	0.466608	2.92825	0.06	Summary	1	0	0			chr17	75878649	75878834	DMR	20	185	6275655;6275674	0.233703	0.631335	4.27893	0.19	postTSS1KB-TES	RP11-552F3.9	ENSG00000267801	100	8.51		chr14	57865019	57865340	DMR	18	321	4100450;4100467	4.6944	0.67158	4.6944	0.9	Summary	1	0	1
chr13	112014599	112015960	DMR	109	1361	3886124;3886232	0.341501	0.466608	2.92825	0.06	CpG-island	CpG12644	CpG12644	75.39	98.56		chr7	1747261	1747290	DMR	3	29	13499900;13499902	0.233977	0.630826	4.27392	0.24	Summary	1	0	1			chr14	57865019	57865340	DMR	18	321	4100450;4100467	4.6944	0.67158	4.6944	0.9	CpG-island	CpG13498	CpG13498	100	22.21
chr1	86900412	86900526	DMR	5	114	596821;596825	0.341897	0.466105	2.92486	0.17	Summary	1	0	1			chr7	1747261	1747290	DMR	3	29	13499900;13499902	0.233977	0.630826	4.27392	0.24	CpG-island	CpG45411	CpG45411	100	1		chr14	57865019	57865340	DMR	18	321	4100450;4100467	4.6944	0.67158	4.6944	0.9	postTSS1KB-TES	SLC35F4	ENSG00000151812	100	0.08
chr1	86900412	86900526	DMR	5	114	596821;596825	0.341897	0.466105	2.92486	0.17	CpG-island	CpG2018	CpG2018	60.53	6.14		chr7	1747261	1747290	DMR	3	29	13499900;13499902	0.233977	0.630826	4.27392	0.24	postTSS1KB-TES	ELFN1	ENSG00000225968	100	0.05		chr7	711477	712332	DMR	52	855	13476764;13476815	4.69352	0.671498	4.69352	1	Summary	2	0	1
chr1	86900412	86900526	DMR	5	114	596821;596825	0.341897	0.466105	2.92486	0.17	postTSS1KB-TES	SEP15	ENSG00000183291	100	0.22		chr1	228158170	228158236	DMR	3	66	1170574;1170576	0.23406	0.630673	4.27241	0.2	Summary	1	0	1			chr7	711477	712332	DMR	52	855	13476764;13476815	4.69352	0.671498	4.69352	1	CpG-island	CpG45273	CpG45273	14.39	27.39
chr11	1449973	1450117	DMR	4	144	2060328;2060331	0.342802	0.464957	2.91714	0.2	Summary	1	0	1			chr1	228158170	228158236	DMR	3	66	1170574;1170576	0.23406	0.630673	4.27241	0.2	CpG-island	CpG4044	CpG4044	100	4.99		chr7	711477	712332	DMR	52	855	13476764;13476815	4.69352	0.671498	4.69352	1	CpG-island	CpG45274	CpG45274	30.06	34.08
chr11	1449973	1450117	DMR	4	144	2060328;2060331	0.342802	0.464957	2.91714	0.2	CpG-island	CpG6676	CpG6676	5.56	3.12		chr1	228158170	228158236	DMR	3	66	1170574;1170576	0.23406	0.630673	4.27241	0.2	postTSS1KB-TES	GJC2	ENSG00000198835	100	0.74		chr7	711477	712332	DMR	52	855	13476764;13476815	4.69352	0.671498	4.69352	1	postTSS1KB-TES	PRKAR1B	ENSG00000188191	100	0.48
chr11	1449973	1450117	DMR	4	144	2060328;2060331	0.342802	0.464957	2.91714	0.2	postTSS1KB-TES	BRSK2	ENSG00000174672	100	0.2		chr3	128075914	128077665	DMR	107	1751	10510040;10510146	0.234238	0.630343	4.26917	0.04	Summary	1	2	2			chr20	62212279	62214260	DMR	47	1981	9239559;9239605	4.686	0.670802	4.686	0.98	Summary	0	0	0
chr7	27143064	27143106	DMR	5	42	13638509;13638513	0.343407	0.464191	2.912	0.15	Summary	1	1	3			chr3	128075914	128077665	DMR	107	1751	10510040;10510146	0.234238	0.630343	4.26917	0.04	CpG-island	CpG34813	CpG34813	78.75	78.04		chr2	45263	47717	DMR	165	2454	7697156;7697320	4.67645	0.669916	4.67645	1	Summary	1	1	1
chr7	27143064	27143106	DMR	5	42	13638509;13638513	0.343407	0.464191	2.912	0.15	CpG-island	CpG45941	CpG45941	100	1.42		chr3	128075914	128077665	DMR	107	1751	10510040;10510146	0.234238	0.630343	4.26917	0.04	TSS	RNU2-37P	ENSG00000222627	19.13	16.75		chr2	45263	47717	DMR	165	2454	7697156;7697320	4.67645	0.669916	4.67645	1	CpG-island	CpG26290	CpG26290	68.7	100
chr7	27143064	27143106	DMR	5	42	13638509;13638513	0.343407	0.464191	2.912	0.15	TSS	HOXA5	ENSG00000106004	100	2.1		chr3	128075914	128077665	DMR	107	1751	10510040;10510146	0.234238	0.630343	4.26917	0.04	TSS	RUVBL1-AS1	ENSG00000239608	51.17	44.8		chr2	45263	47717	DMR	165	2454	7697156;7697320	4.67645	0.669916	4.67645	1	TSS	FAM110C	ENSG00000184731	75.26	92.35
chr7	27143064	27143106	DMR	5	42	13638509;13638513	0.343407	0.464191	2.912	0.15	postTSS1KB-TES	HOXA3	ENSG00000105997	100	0.09		chr3	128075914	128077665	DMR	107	1751	10510040;10510146	0.234238	0.630343	4.26917	0.04	postTSS1KB-TES	RUVBL1	ENSG00000175792	100	1.99		chr2	45263	47717	DMR	165	2454	7697156;7697320	4.67645	0.669916	4.67645	1	postTSS1KB-TES	FAM110C	ENSG00000184731	24.74	8.6
chr7	27143064	27143106	DMR	5	42	13638509;13638513	0.343407	0.464191	2.912	0.15	postTSS1KB-TES	RP1-170O19.22	ENSG00000273433	100	0.19		chr3	128075914	128077665	DMR	107	1751	10510040;10510146	0.234238	0.630343	4.26917	0.04	postTSS1KB-TES	RUVBL1-AS1	ENSG00000239608	48.83	38.07		chr2	106064670	106066269	DMR	65	1599	8232631;8232695	4.67226	0.669527	4.67226	0.98	Summary	1	0	1
chr7	27143064	27143106	DMR	5	42	13638509;13638513	0.343407	0.464191	2.912	0.15	postTSS1KB-TES	HOXA-AS3	ENSG00000254369	100	0.17		chr7	64889248	64889731	DMR	36	483	13824504;13824539	0.234732	0.629428	4.26018	0.07	Summary	1	1	1			chr2	106064670	106066269	DMR	65	1599	8232631;8232695	4.67226	0.669527	4.67226	0.98	CpG-island	CpG27802	CpG27802	41.65	100
chr11	60621381	60621430	DMR	4	49	2335796;2335799	0.343411	0.464186	2.91196	0.15	Summary	0	0	1			chr7	64889248	64889731	DMR	36	483	13824504;13824539	0.234732	0.629428	4.26018	0.07	CpG-island	CpG46454	CpG46454	100	66.44		chr2	106064670	106066269	DMR	65	1599	8232631;8232695	4.67226	0.669527	4.67226	0.98	postTSS1KB-TES	C2orf40	ENSG00000119147	100	11.49
chr11	60621381	60621430	DMR	4	49	2335796;2335799	0.343411	0.464186	2.91196	0.15	postTSS1KB-TES	LINC00301	ENSG00000181995	100	0.07		chr7	64889248	64889731	DMR	36	483	13824504;13824539	0.234732	0.629428	4.26018	0.07	TSS	RP11-797H7.5	ENSG00000189316	100	24.15		chr4	173508511	173510375	DMR	84	1864	11518000;11518083	4.65566	0.667982	4.65566	1	Summary	1	0	0
chr21	46413062	46413125	DMR	4	63	9534733;9534736	0.343706	0.463813	2.90946	0.17	Summary	1	0	1			chr7	64889248	64889731	DMR	36	483	13824504;13824539	0.234732	0.629428	4.26018	0.07	postTSS1KB-TES	ZNF273	ENSG00000198039	100	0.81		chr4	173508511	173510375	DMR	84	1864	11518000;11518083	4.65566	0.667982	4.65566	1	CpG-island	CpG38095	CpG38095	25.48	100
chr21	46413062	46413125	DMR	4	63	9534733;9534736	0.343706	0.463813	2.90946	0.17	CpG-island	CpG31888	CpG31888	100	16.67		chr13	112055902	112056165	DMR	26	263	3886640;3886665	0.234779	0.629341	4.25933	0.17	Summary	1	0	0			chr17	78131525	78132015	DMR	46	490	6303250;6303295	4.65485	0.667905	4.65485	0.98	Summary	1	2	1
chr21	46413062	46413125	DMR	4	63	9534733;9534736	0.343706	0.463813	2.90946	0.17	postTSS1KB-TES	PCNT	ENSG00000160299	100	0.05		chr13	112055902	112056165	DMR	26	263	3886640;3886665	0.234779	0.629341	4.25933	0.17	CpG-island	CpG12647	CpG12647	100	9.46		chr17	78131525	78132015	DMR	46	490	6303250;6303295	4.65485	0.667905	4.65485	0.98	CpG-island	CpG20655	CpG20655	100	49.05
chr1	1005998	1006273	DMR	4	275	8543;8546	0.343861	0.463617	2.90815	0.15	Summary	0	0	1			chr11	65919153	65919225	DMR	10	72	2397746;2397755	0.235172	0.628614	4.2522	0.09	Summary	1	2	0			chr17	78131525	78132015	DMR	46	490	6303250;6303295	4.65485	0.667905	4.65485	0.98	TSS	TMC6	ENSG00000141524	100	24.5
chr1	1005998	1006273	DMR	4	275	8543;8546	0.343861	0.463617	2.90815	0.15	postTSS1KB-TES	ISG15	ENSG00000187608	100	2.22		chr11	65919153	65919225	DMR	10	72	2397746;2397755	0.235172	0.628614	4.2522	0.09	CpG-island	CpG7729	CpG7729	100	4.85		chr17	78131525	78132015	DMR	46	490	6303250;6303295	4.65485	0.667905	4.65485	0.98	TSS	TMC8	ENSG00000167895	50	12.25
chr11	66858879	66858898	DMR	3	19	2409596;2409598	0.34444	0.462886	2.90326	0.15	Summary	1	0	2			chr11	65919153	65919225	DMR	10	72	2397746;2397755	0.235172	0.628614	4.2522	0.09	TSS	C11orf68	ENSG00000175573	100	3.6		chr17	78131525	78132015	DMR	46	490	6303250;6303295	4.65485	0.667905	4.65485	0.98	postTSS1KB-TES	TMC8	ENSG00000167895	50	2.19
chr11	66858879	66858898	DMR	3	19	2409596;2409598	0.34444	0.462886	2.90326	0.15	CpG-island	CpG7791	CpG7791	100	0.63		chr11	65919153	65919225	DMR	10	72	2397746;2397755	0.235172	0.628614	4.2522	0.09	TSS	DRAP1	ENSG00000175550	100	3.6		chr4	110610651	110612629	DMR	81	1978	11311911;11311991	4.65418	0.667843	4.65418	0.97	Summary	1	0	1
chr11	66858879	66858898	DMR	3	19	2409596;2409598	0.34444	0.462886	2.90326	0.15	postTSS1KB-TES	PC	ENSG00000173599	100	0.02		chr12	452504	453236	DMR	25	732	2792069;2792093	0.235413	0.628169	4.24785	0.04	Summary	1	0	0			chr4	110610651	110612629	DMR	81	1978	11311911;11311991	4.65418	0.667843	4.65418	0.97	CpG-island	CpG37415	CpG37415	37.61	100
chr11	66858879	66858898	DMR	3	19	2409596;2409598	0.34444	0.462886	2.90326	0.15	postTSS1KB-TES	LRFN4	ENSG00000173621	100	0.67		chr12	452504	453236	DMR	25	732	2792069;2792093	0.235413	0.628169	4.24785	0.04	CpG-island	CpG8944	CpG8944	24.73	13.52		chr4	110610651	110612629	DMR	81	1978	11311911;11311991	4.65418	0.667843	4.65418	0.97	postTSS1KB-TES	RP11-380D23.2	ENSG00000250103	100	10.44
chr18	46966344	46967094	DMR	20	750	6705093;6705112	0.345006	0.462174	2.8985	0	Summary	1	0	1			chr1	153945792	153946929	DMR	109	1137	829174;829282	0.23547	0.628064	4.24682	0.04	Summary	1	1	0			chr13	40438798	40440564	DMR	12	1766	3623620;3623631	0.214872	0.667819	4.65392	0	Summary	0	0	0
chr18	46966344	46967094	DMR	20	750	6705093;6705112	0.345006	0.462174	2.8985	0	CpG-island	CpG21961	CpG21961	21.87	77		chr1	153945792	153946929	DMR	109	1137	829174;829282	0.23547	0.628064	4.24682	0.04	CpG-island	CpG2904	CpG2904	84.61	100		chr10	113126038	113127755	DMR	52	1717	1864171;1864222	4.63697	0.666234	4.63697	0.97	Summary	1	0	1
chr18	46966344	46967094	DMR	20	750	6705093;6705112	0.345006	0.462174	2.8985	0	postTSS1KB-TES	KATNAL2	ENSG00000167216	100	0.41		chr1	153945792	153946929	DMR	109	1137	829174;829282	0.23547	0.628064	4.24682	0.04	TSS	DENND4B	ENSG00000198837	100	56.85		chr10	113126038	113127755	DMR	52	1717	1864171;1864222	4.63697	0.666234	4.63697	0.97	CpG-island	CpG6032	CpG6032	16.48	100
chr1	234610993	234611097	DMR	10	104	1212223;1212232	0.345057	0.462109	2.89807	0.52	Summary	1	0	0			chr5	34929142	34930515	DMR	112	1373	11783532;11783643	0.235509	0.627992	4.24611	0.09	Summary	1	1	0			chr10	113126038	113127755	DMR	52	1717	1864171;1864222	4.63697	0.666234	4.63697	0.97	postTSS1KB-TES	TCF7L2	ENSG00000148737	100	0.79
chr1	234610993	234611097	DMR	10	104	1212223;1212232	0.345057	0.462109	2.89807	0.52	CpG-island	CpG4165	CpG4165	100	3.78		chr5	34929142	34930515	DMR	112	1373	11783532;11783643	0.235509	0.627992	4.24611	0.09	CpG-island	CpG39008	CpG39008	75.75	100		chr6	137487955	137489550	DMR	74	1595	13046515;13046588	4.63308	0.66587	4.63308	0.98	Summary	1	0	0
chr4	2059456	2059731	DMR	41	275	10877784;10877824	0.34627	0.460585	2.88792	0.37	Summary	1	1	0			chr5	34929142	34930515	DMR	112	1373	11783532;11783643	0.235509	0.627992	4.24611	0.09	TSS	DNAJC21	ENSG00000168724	100	68.65		chr6	137487955	137489550	DMR	74	1595	13046515;13046588	4.63308	0.66587	4.63308	0.98	CpG-island	CpG43345	CpG43345	54.04	100
chr4	2059456	2059731	DMR	41	275	10877784;10877824	0.34627	0.460585	2.88792	0.37	CpG-island	CpG36117	CpG36117	100	8.45		chr21	46297332	46297522	DMR	15	190	9532771;9532785	0.23575	0.627548	4.24178	0.07	Summary	1	0	1			chr16	89281611	89281698	DMR	6	87	5611603;5611608	4.63193	0.665762	4.63193	0.92	Summary	1	0	1
chr4	2059456	2059731	DMR	41	275	10877784;10877824	0.34627	0.460585	2.88792	0.37	TSS	NAT8L	ENSG00000185818	100	13.75		chr21	46297332	46297522	DMR	15	190	9532771;9532785	0.23575	0.627548	4.24178	0.07	CpG-island	CpG31877	CpG31877	100	22.84		chr16	89281611	89281698	DMR	6	87	5611603;5611608	4.63193	0.665762	4.63193	0.92	CpG-island	CpG18269	CpG18269	100	2.83
chr4	153683616	153685051	DMR	86	1435	11453052;11453137	0.346534	0.460254	2.88572	0.11	Summary	1	0	0			chr21	46297332	46297522	DMR	15	190	9532771;9532785	0.23575	0.627548	4.24178	0.07	postTSS1KB-TES	YBEY	ENSG00000182362	100	1.82		chr16	89281611	89281698	DMR	6	87	5611603;5611608	4.63193	0.665762	4.63193	0.92	postTSS1KB-TES	ANKRD11	ENSG00000167522	100	0.04
chr4	153683616	153685051	DMR	86	1435	11453052;11453137	0.346534	0.460254	2.88572	0.11	CpG-island	CpG37875	CpG37875	67.32	100		chrUn_KI270754v1	31890	32006	DMR	5	116	15806607;15806611	0.235792	0.627471	4.24103	0.02	Summary	1	0	0			chr19	1132719	1133327	DMR	33	608	6910400;6910432	4.62318	0.664941	4.62318	0.97	Summary	0	0	1
chr5_KI270791v1_alt	96037	98224	DMR	86	2187	12428282;12428367	0.347782	0.458693	2.87536	0.11	Summary	0	0	0			chrUn_KI270754v1	31890	32006	DMR	5	116	15806607;15806611	0.235792	0.627471	4.24103	0.02	CpG-island	CpG52669	CpG52669	100	0.54		chr19	1132719	1133327	DMR	33	608	6910400;6910432	4.62318	0.664941	4.62318	0.97	postTSS1KB-TES	SBNO2	ENSG00000064932	100	0.93
chr16	88711974	88714264	DMR	69	2290	5598610;5598678	0.348023	0.458391	2.87337	0.06	Summary	0	0	1			chr15	75201528	75202680	DMR	101	1152	4760817;4760917	0.236069	0.62696	4.23604	0.07	Summary	1	0	1			chr3	44648395	44649290	DMR	30	895	10153208;10153237	4.6214	0.664774	4.6214	0.93	Summary	1	1	2
chr16	88711974	88714264	DMR	69	2290	5598610;5598678	0.348023	0.458391	2.87337	0.06	postTSS1KB-TES	CTU2	ENSG00000174177	100	28.9		chr15	75201528	75202680	DMR	101	1152	4760817;4760917	0.236069	0.62696	4.23604	0.07	CpG-island	CpG15502	CpG15502	94.79	77.89		chr3	44648395	44649290	DMR	30	895	10153208;10153237	4.6214	0.664774	4.6214	0.93	CpG-island	CpG33750	CpG33750	51.51	100
chr8	142544637	142545476	DMR	22	839	14994024;14994045	0.348422	0.457894	2.87008	0	Summary	1	0	1			chr15	75201528	75202680	DMR	101	1152	4760817;4760917	0.236069	0.62696	4.23604	0.07	postTSS1KB-TES	C15orf39	ENSG00000167173	100	7.42		chr3	44648395	44649290	DMR	30	895	10153208;10153237	4.6214	0.664774	4.6214	0.93	TSS	ZNF35	ENSG00000169981	100	44.75
chr8	142544637	142545476	DMR	22	839	14994024;14994045	0.348422	0.457894	2.87008	0	CpG-island	CpG49884	CpG49884	19.55	30.54		chr1	30089174	30089296	DMR	5	122	315877;315881	4.22863	0.626199	4.22863	0.98	Summary	0	0	0			chr3	44648395	44649290	DMR	30	895	10153208;10153237	4.6214	0.664774	4.6214	0.93	postTSS1KB-TES	RP11-944L7.4	ENSG00000236869	100	0.7
chr8	142544637	142545476	DMR	22	839	14994024;14994045	0.348422	0.457894	2.87008	0	postTSS1KB-TES	BAI1	ENSG00000181790	44.34	0.39		chr17_GL383563v3_alt	129937	132332	DMR	113	2395	6409198;6409310	0.236731	0.625746	4.22421	0.04	Summary	1	0	0			chr3	44648395	44649290	DMR	30	895	10153208;10153237	4.6214	0.664774	4.6214	0.93	postTSS1KB-TES	ZNF197	ENSG00000186448	8.49	0.12
chr5	28927903	28928475	DMR	46	572	11759107;11759152	0.348444	0.457866	2.8699	0.06	Summary	1	2	0			chr17_GL383563v3_alt	129937	132332	DMR	113	2395	6409198;6409310	0.236731	0.625746	4.22421	0.04	CpG-island	CpG21098	CpG21098	36.62	100		chr7	159144409	159145798	DMR	135	1389	14322870;14323004	4.61636	0.6643	4.61636	0.95	Summary	1	1	0
chr5	28927903	28928475	DMR	46	572	11759107;11759152	0.348444	0.457866	2.8699	0.06	CpG-island	CpG38937	CpG38937	100	55.43		chr1	54406056	54406290	DMR	26	234	482999;483024	0.237065	0.625133	4.21826	0.26	Summary	1	0	1			chr7	159144409	159145798	DMR	135	1389	14322870;14323004	4.61636	0.6643	4.61636	0.95	CpG-island	CpG48031	CpG48031	100	69.97
chr5	28927903	28928475	DMR	46	572	11759107;11759152	0.348444	0.457866	2.8699	0.06	TSS	CTD-2269E23.2	ENSG00000226400	22.03	6.3		chr1	54406056	54406290	DMR	26	234	482999;483024	0.237065	0.625133	4.21826	0.26	CpG-island	CpG1639	CpG1639	100	10.9		chr7	159144409	159145798	DMR	135	1389	14322870;14323004	4.61636	0.6643	4.61636	0.95	TSS	VIPR2	ENSG00000106018	100	69.45
chr5	28927903	28928475	DMR	46	572	11759107;11759152	0.348444	0.457866	2.8699	0.06	TSS	CTD-2269E23.4	ENSG00000277878	97.2	27.8		chr1	54406056	54406290	DMR	26	234	482999;483024	0.237065	0.625133	4.21826	0.26	postTSS1KB-TES	SSBP3	ENSG00000157216	100	0.13		chr11	403928	404154	DMR	9	226	2036688;2036696	4.6093	0.663635	4.6093	0.92	Summary	0	0	1
chr7	151121249	151121277	DMR	3	28	14246548;14246550	0.348597	0.457677	2.86864	0.22	Summary	0	0	1			chr1	96739648	96739917	DMR	12	269	636772;636783	0.237636	0.624088	4.20812	0.06	Summary	0	0	1			chr11	403928	404154	DMR	9	226	2036688;2036696	4.6093	0.663635	4.6093	0.92	postTSS1KB-TES	PKP3	ENSG00000184363	100	2
chr7	151121249	151121277	DMR	3	28	14246548;14246550	0.348597	0.457677	2.86864	0.22	postTSS1KB-TES	AGAP3	ENSG00000133612	100	0.05		chr1	96739648	96739917	DMR	12	269	636772;636783	0.237636	0.624088	4.20812	0.06	postTSS1KB-TES	PTBP2	ENSG00000117569	100	0.27		chr5	1877353	1879392	DMR	116	2039	11647211;11647326	4.59409	0.662199	4.59409	1	Summary	1	0	1
chr8	143932960	143933078	DMR	7	118	15018684;15018690	0.348646	0.457616	2.86824	0.24	Summary	0	0	1			chr7	72335679	72337253	DMR	127	1574	13869547;13869673	0.237863	0.623674	4.20411	0	Summary	1	0	1			chr5	1877353	1879392	DMR	116	2039	11647211;11647326	4.59409	0.662199	4.59409	1	CpG-island	CpG38616	CpG38616	100	15.89
chr8	143932960	143933078	DMR	7	118	15018684;15018690	0.348646	0.457616	2.86824	0.24	postTSS1KB-TES	PLEC	ENSG00000178209	100	0.19		chr7	72335679	72337253	DMR	127	1574	13869547;13869673	0.237863	0.623674	4.20411	0	CpG-island	CpG46555	CpG46555	94.09	73.64		chr5	1877353	1879392	DMR	116	2039	11647211;11647326	4.59409	0.662199	4.59409	1	postTSS1KB-TES	IRX4	ENSG00000113430	97.06	22.43
chr8	1188314	1188358	DMR	4	44	14356229;14356232	0.349051	0.457111	2.86491	0.06	Summary	1	0	1			chr7	72335679	72337253	DMR	127	1574	13869547;13869673	0.237863	0.623674	4.20411	0	postTSS1KB-TES	CALN1	ENSG00000183166	100	0.24		chr2	119157494	119158909	DMR	131	1415	8296660;8296790	4.5939	0.662182	4.5939	1	Summary	1	1	1
chr8	1188314	1188358	DMR	4	44	14356229;14356232	0.349051	0.457111	2.86491	0.06	CpG-island	CpG48170	CpG48170	100	3		chr10	132785109	132786228	DMR	150	1119	2004810;2004959	0.237877	0.623648	4.20386	0.09	Summary	1	1	0			chr2	119157494	119158909	DMR	131	1415	8296660;8296790	4.5939	0.662182	4.5939	1	CpG-island	CpG27987	CpG27987	100	55.77
chr8	1188314	1188358	DMR	4	44	14356229;14356232	0.349051	0.457111	2.86491	0.06	postTSS1KB-TES	CTD-2281E23.2	ENSG00000254269	100	0.03		chr10	132785109	132786228	DMR	150	1119	2004810;2004959	0.237877	0.623648	4.20386	0.09	CpG-island	CpG6380	CpG6380	100	21.15		chr2	119157494	119158909	DMR	131	1415	8296660;8296790	4.5939	0.662182	4.5939	1	TSS	C1QL2	ENSG00000144119	72.08	51
chr19_KI270868v1_alt	23194	24081	DMR	30	887	7624178;7624207	0.349836	0.456136	2.85848	0.17	Summary	1	0	0			chr10	132785109	132786228	DMR	150	1119	2004810;2004959	0.237877	0.623648	4.20386	0.09	TSS	NKX6-2	ENSG00000148826	100	55.95		chr2	119157494	119158909	DMR	131	1415	8296660;8296790	4.5939	0.662182	4.5939	1	postTSS1KB-TES	C1QL2	ENSG00000144119	27.92	24
chr19_KI270868v1_alt	23194	24081	DMR	30	887	7624178;7624207	0.349836	0.456136	2.85848	0.17	CpG-island	CpG26118	CpG26118	27.28	21.51		chr9	33677025	33677726	DMR	44	701	15207295;15207338	0.238708	0.622133	4.18922	0.07	Summary	1	2	0			chr10	98030511	98030663	DMR	19	152	1784112;1784130	4.59193	0.661995	4.59193	0.83	Summary	1	1	0
chr8	143925247	143925272	DMR	3	25	15018380;15018382	0.349879	0.456083	2.85813	0.28	Summary	1	0	1			chr9	33677025	33677726	DMR	44	701	15207295;15207338	0.238708	0.622133	4.18922	0.07	CpG-island	CpG50737	CpG50737	60.91	73.88		chr10	98030511	98030663	DMR	19	152	1784112;1784130	4.59193	0.661995	4.59193	0.83	CpG-island	CpG5742	CpG5742	100	8.91
chr8	143925247	143925272	DMR	3	25	15018380;15018382	0.349879	0.456083	2.85813	0.28	CpG-island	CpG49988	CpG49988	100	0.21		chr9	33677025	33677726	DMR	44	701	15207295;15207338	0.238708	0.622133	4.18922	0.07	TSS	PTENP1	ENSG00000237984	100	35.05		chr10	98030511	98030663	DMR	19	152	1784112;1784130	4.59193	0.661995	4.59193	0.83	TSS	CRTAC1	ENSG00000095713	100	7.6
chr8	143925247	143925272	DMR	3	25	15018380;15018382	0.349879	0.456083	2.85813	0.28	postTSS1KB-TES	PLEC	ENSG00000178209	100	0.04		chr9	33677025	33677726	DMR	44	701	15207295;15207338	0.238708	0.622133	4.18922	0.07	TSS	PTENP1-AS	ENSG00000281128	100	35.05		chr15	77632557	77633371	DMR	90	814	4776812;4776901	4.58581	0.661416	4.58581	0.9	Summary	1	0	1
chr18	47030586	47030810	DMR	5	224	6705589;6705593	0.349998	0.455934	2.85716	0.13	Summary	0	2	1			chr1	36088574	36089250	DMR	60	676	360487;360546	0.239297	0.621063	4.17891	0.11	Summary	1	1	0			chr15	77632557	77633371	DMR	90	814	4776812;4776901	4.58581	0.661416	4.58581	0.9	CpG-island	CpG15556	CpG15556	100	57.32
chr18	47030586	47030810	DMR	5	224	6705589;6705593	0.349998	0.455934	2.85716	0.13	TSS	TCEB3CL	ENSG00000275553	100	11.2		chr1	36088574	36089250	DMR	60	676	360487;360546	0.239297	0.621063	4.17891	0.11	CpG-island	CpG1222	CpG1222	77.81	50.63		chr15	77632557	77633371	DMR	90	814	4776812;4776901	4.58581	0.661416	4.58581	0.9	postTSS1KB-TES	LINGO1	ENSG00000169783	100	0.39
chr18	47030586	47030810	DMR	5	224	6705589;6705593	0.349998	0.455934	2.85716	0.13	TSS	TCEB3C	ENSG00000183791	100	11.2		chr1	36088574	36089250	DMR	60	676	360487;360546	0.239297	0.621063	4.17891	0.11	TSS	ADPRHL2	ENSG00000116863	100	33.8		chr18	57435065	57436611	DMR	131	1546	6750538;6750668	4.5827	0.661122	4.5827	0.97	Summary	1	2	0
chr18	47030586	47030810	DMR	5	224	6705589;6705593	0.349998	0.455934	2.85716	0.13	postTSS1KB-TES	KATNAL2	ENSG00000167216	100	0.12		chr8	73294671	73295170	DMR	61	499	14720498;14720558	0.240115	0.619581	4.16467	0.09	Summary	1	2	1			chr18	57435065	57436611	DMR	131	1546	6750538;6750668	4.5827	0.661122	4.5827	0.97	CpG-island	CpG22080	CpG22080	100	22.44
chr1	2982573	2982837	DMR	7	264	52662;52668	0.350352	0.455495	2.85427	0.17	Summary	0	0	0			chr8	73294671	73295170	DMR	61	499	14720498;14720558	0.240115	0.619581	4.16467	0.09	CpG-island	CpG49121	CpG49121	100	25.51		chr18	57435065	57436611	DMR	131	1546	6750538;6750668	4.5827	0.661122	4.5827	0.97	TSS	ONECUT2	ENSG00000119547	100	77.3
chr17	42404949	42405433	DMR	29	484	6034111;6034139	0.350877	0.454845	2.85	0.04	Summary	1	0	1			chr8	73294671	73295170	DMR	61	499	14720498;14720558	0.240115	0.619581	4.16467	0.09	TSS	RPL7	ENSG00000147604	76.35	19.05		chr18	57435065	57436611	DMR	131	1546	6750538;6750668	4.5827	0.661122	4.5827	0.97	TSS	AC090340.1	ENSG00000266636	100	77.3
chr17	42404949	42405433	DMR	29	484	6034111;6034139	0.350877	0.454845	2.85	0.04	CpG-island	CpG19725	CpG19725	100	29.48		chr8	73294671	73295170	DMR	61	499	14720498;14720558	0.240115	0.619581	4.16467	0.09	TSS	RDH10	ENSG00000121039	100	24.95		chr12	452352	453288	DMR	31	936	2792067;2792097	4.58164	0.661021	4.58164	0.95	Summary	1	0	0
chr17	42404949	42405433	DMR	29	484	6034111;6034139	0.350877	0.454845	2.85	0.04	postTSS1KB-TES	PTRF	ENSG00000177469	100	2.41		chr8	73294671	73295170	DMR	61	499	14720498;14720558	0.240115	0.619581	4.16467	0.09	postTSS1KB-TES	RPL7	ENSG00000147604	23.65	2.61		chr12	452352	453288	DMR	31	936	2792067;2792097	4.58164	0.661021	4.58164	0.95	CpG-island	CpG8944	CpG8944	24.89	17.4
chr17_KI270729v1_random	200345	200415	DMR	6	70	6418980;6418985	0.352153	0.453269	2.83968	0.3	Summary	1	0	0			chr8	143267448	143267815	DMR	40	367	15003471;15003510	0.240647	0.61862	4.15547	0.07	Summary	1	1	1			chr17	61456481	61457142	DMR	53	661	6172650;6172702	4.58007	0.660872	4.58007	0.9	Summary	1	0	1
chr17_KI270729v1_random	200345	200415	DMR	6	70	6418980;6418985	0.352153	0.453269	2.83968	0.3	CpG-island	CpG21132	CpG21132	100	3.48		chr8	143267448	143267815	DMR	40	367	15003471;15003510	0.240647	0.61862	4.15547	0.07	CpG-island	CpG49912	CpG49912	100	35.91		chr17	61456481	61457142	DMR	53	661	6172650;6172702	4.58007	0.660872	4.58007	0.9	CpG-island	CpG20278	CpG20278	100	18.72
chr7	157693277	157693846	DMR	50	569	14304798;14304847	0.35323	0.451942	2.83101	0.17	Summary	1	0	1			chr8	143267448	143267815	DMR	40	367	15003471;15003510	0.240647	0.61862	4.15547	0.07	TSS	GLI4	ENSG00000250571	100	18.35		chr17	61456481	61457142	DMR	53	661	6172650;6172702	4.58007	0.660872	4.58007	0.9	postTSS1KB-TES	TBX4	ENSG00000121075	100	2.08
chr7	157693277	157693846	DMR	50	569	14304798;14304847	0.35323	0.451942	2.83101	0.17	CpG-island	CpG47950	CpG47950	100	5.79		chr8	143267448	143267815	DMR	40	367	15003471;15003510	0.240647	0.61862	4.15547	0.07	postTSS1KB-TES	ZFP41	ENSG00000264668	100	1.3		chr17	61454191	61456155	DMR	84	1964	6172555;6172638	4.57209	0.660115	4.57209	1	Summary	1	0	1
chr7	157693277	157693846	DMR	50	569	14304798;14304847	0.35323	0.451942	2.83101	0.17	postTSS1KB-TES	PTPRN2	ENSG00000155093	100	0.05		chr1	41381254	41383776	DMR	169	2522	401255;401423	0.240828	0.618293	4.15234	0.02	Summary	1	0	1			chr17	61454191	61456155	DMR	84	1964	6172555;6172638	4.57209	0.660115	4.57209	1	CpG-island	CpG20278	CpG20278	91.29	50.78
chr14	103128092	103128325	DMR	5	233	4355780;4355784	0.35372	0.45134	2.82709	0.31	Summary	0	0	1			chr1	41381254	41383776	DMR	169	2522	401255;401423	0.240828	0.618293	4.15234	0.02	CpG-island	CpG1363	CpG1363	77.36	100		chr17	61454191	61456155	DMR	84	1964	6172555;6172638	4.57209	0.660115	4.57209	1	postTSS1KB-TES	TBX4	ENSG00000121075	100	6.19
chr14	103128092	103128325	DMR	5	233	4355780;4355784	0.35372	0.45134	2.82709	0.31	postTSS1KB-TES	TNFAIP2	ENSG00000185215	100	1.79		chr1	41381254	41383776	DMR	169	2522	401255;401423	0.240828	0.618293	4.15234	0.02	postTSS1KB-TES	FOXO6	ENSG00000204060	92.62	11.3		chr20	61252978	61253570	DMR	70	592	9225938;9226007	4.56774	0.659701	4.56774	0.9	Summary	1	1	1
chr1	1240185	1240404	DMR	4	219	15519;15522	0.354267	0.450669	2.82273	0.17	Summary	0	0	0			chr17	75877620	75878561	DMR	91	941	6275555;6275645	0.240998	0.617986	4.1494	0.04	Summary	1	1	1			chr20	61252978	61253570	DMR	70	592	9225938;9226007	4.56774	0.659701	4.56774	0.9	CpG-island	CpG30842	CpG30842	100	29.59
chr1	3502499	3502820	DMR	4	321	62798;62801	0.35469	0.450151	2.81936	0.13	Summary	0	0	1			chr17	75877620	75878561	DMR	91	941	6275555;6275645	0.240998	0.617986	4.1494	0.04	CpG-island	CpG20563	CpG20563	100	67.46		chr20	61252978	61253570	DMR	70	592	9225938;9226007	4.56774	0.659701	4.56774	0.9	TSS	CDH4	ENSG00000179242	75.68	22.4
chr1	3502499	3502820	DMR	4	321	62798;62801	0.35469	0.450151	2.81936	0.13	postTSS1KB-TES	MEGF6	ENSG00000162591	100	0.27		chr17	75877620	75878561	DMR	91	941	6275555;6275645	0.240998	0.617986	4.1494	0.04	TSS	TRIM47	ENSG00000132481	100	47.05		chr20	61252978	61253570	DMR	70	592	9225938;9226007	4.56774	0.659701	4.56774	0.9	postTSS1KB-TES	CDH4	ENSG00000179242	24.32	0.02
chr5	181448613	181450918	DMR	121	2305	12415533;12415653	0.354964	0.449815	2.81718	0	Summary	1	0	0			chr17	75877620	75878561	DMR	91	941	6275555;6275645	0.240998	0.617986	4.1494	0.04	postTSS1KB-TES	RP11-552F3.9	ENSG00000267801	100	43.28		chr2	44941595	44944063	DMR	118	2468	7944268;7944385	4.55802	0.658776	4.55802	1	Summary	1	2	1
chr5	181448613	181450918	DMR	121	2305	12415533;12415653	0.354964	0.449815	2.81718	0	CpG-island	CpG41084	CpG41084	90.76	74.16		chr17	81444032	81444119	DMR	4	87	6356041;6356044	0.241042	0.617907	4.14865	0.15	Summary	0	0	1			chr2	44941595	44944063	DMR	118	2468	7944268;7944385	4.55802	0.658776	4.55802	1	CpG-island	CpG26967	CpG26967	77.11	73.62
chr7	206378	206563	DMR	5	185	13466460;13466464	0.355909	0.448661	2.8097	0.2	Summary	1	0	1			chr17	81444032	81444119	DMR	4	87	6356041;6356044	0.241042	0.617907	4.14865	0.15	postTSS1KB-TES	BAHCC1	ENSG00000266074	100	0.12		chr2	44941595	44944063	DMR	118	2468	7944268;7944385	4.55802	0.658776	4.55802	1	TSS	SIX3-AS1	ENSG00000236502	51.78	63.9
chr7	206378	206563	DMR	5	185	13466460;13466464	0.355909	0.448661	2.8097	0.2	CpG-island	CpG45200	CpG45200	60.54	8.36		chr4	888296	888965	DMR	23	669	10854906;10854928	0.24158	0.61694	4.13942	0.09	Summary	0	0	1			chr2	44941595	44944063	DMR	118	2468	7944268;7944385	4.55802	0.658776	4.55802	1	TSS	SIX3	ENSG00000138083	52.8	65.15
chr7	206378	206563	DMR	5	185	13466460;13466464	0.355909	0.448661	2.8097	0.2	postTSS1KB-TES	FAM20C	ENSG00000177706	100	0.28		chr4	888296	888965	DMR	23	669	10854906;10854928	0.24158	0.61694	4.13942	0.09	postTSS1KB-TES	GAK	ENSG00000178950	100	0.81		chr2	44941595	44944063	DMR	118	2468	7944268;7944385	4.55802	0.658776	4.55802	1	postTSS1KB-TES	SIX3	ENSG00000138083	47.2	36.65
chr6	151390807	151391348	DMR	56	541	13106625;13106680	0.356126	0.448397	2.808	0.2	Summary	1	1	0			chr12	93442086	93442475	DMR	29	389	3206580;3206608	0.242122	0.615966	4.13015	0.11	Summary	1	1	0			chr14	102922824	102923343	DMR	36	519	4352210;4352245	4.55147	0.658152	4.55147	0.78	Summary	1	1	0
chr6	151390807	151391348	DMR	56	541	13106625;13106680	0.356126	0.448397	2.808	0.2	CpG-island	CpG43533	CpG43533	100	29.1		chr12	93442086	93442475	DMR	29	389	3206580;3206608	0.242122	0.615966	4.13015	0.11	CpG-island	CpG10450	CpG10450	78.15	24.7		chr14	102922824	102923343	DMR	36	519	4352210;4352245	4.55147	0.658152	4.55147	0.78	CpG-island	CpG14220	CpG14220	100	42.13
chr6	151390807	151391348	DMR	56	541	13106625;13106680	0.356126	0.448397	2.808	0.2	TSS	ZBTB2	ENSG00000181472	100	27.05		chr12	93442086	93442475	DMR	29	389	3206580;3206608	0.242122	0.615966	4.13015	0.11	TSS	UBE2N	ENSG00000177889	100	19.45		chr14	102922824	102923343	DMR	36	519	4352210;4352245	4.55147	0.658152	4.55147	0.78	TSS	AMN	ENSG00000166126	100	25.95
chr16	4682150	4682672	DMR	25	522	5072183;5072207	0.356207	0.448298	2.80736	0.07	Summary	0	0	1			chr9	136808046	136808607	DMR	67	561	15747741;15747807	0.242207	0.615814	4.1287	0.06	Summary	1	2	2			chr1	118982965	118985253	DMR	82	2288	722521;722602	4.54609	0.657638	4.54609	1	Summary	1	0	1
chr16	4682150	4682672	DMR	25	522	5072183;5072207	0.356207	0.448298	2.80736	0.07	postTSS1KB-TES	MGRN1	ENSG00000102858	100	0.71		chr9	136808046	136808607	DMR	67	561	15747741;15747807	0.242207	0.615814	4.1287	0.06	CpG-island	CpG52439	CpG52439	100	39.26		chr1	118982965	118985253	DMR	82	2288	722521;722602	4.54609	0.657638	4.54609	1	CpG-island	CpG2472	CpG2472	17.92	100
chr5	77210932	77211103	DMR	15	171	11954926;11954940	0.356334	0.448142	2.80635	0.26	Summary	1	1	0			chr9	136808046	136808607	DMR	67	561	15747741;15747807	0.242207	0.615814	4.1287	0.06	TSS	CCDC183-AS1	ENSG00000228544	100	28.05		chr1	118982965	118985253	DMR	82	2288	722521;722602	4.54609	0.657638	4.54609	1	postTSS1KB-TES	TBX15	ENSG00000092607	100	2.17
chr5	77210932	77211103	DMR	15	171	11954926;11954940	0.356334	0.448142	2.80635	0.26	CpG-island	CpG39499	CpG39499	100	14.74		chr9	136808046	136808607	DMR	67	561	15747741;15747807	0.242207	0.615814	4.1287	0.06	TSS	RABL6	ENSG00000196642	100	28.05		chr12	129903064	129904830	DMR	137	1766	3439681;3439817	4.54237	0.657283	4.54237	1	Summary	1	1	0
chr5	77210932	77211103	DMR	15	171	11954926;11954940	0.356334	0.448142	2.80635	0.26	TSS	PDE8B	ENSG00000113231	100	8.55		chr9	136808046	136808607	DMR	67	561	15747741;15747807	0.242207	0.615814	4.1287	0.06	postTSS1KB-TES	RP11-216L13.19	ENSG00000273066	100	5.71		chr12	129903064	129904830	DMR	137	1766	3439681;3439817	4.54237	0.657283	4.54237	1	CpG-island	CpG11146	CpG11146	86.64	100
chr16	18340247	18340461	DMR	15	214	5167274;5167288	0.356404	0.448058	2.80581	0.11	Summary	0	1	1			chr9	136808046	136808607	DMR	67	561	15747741;15747807	0.242207	0.615814	4.1287	0.06	postTSS1KB-TES	RP11-216L13.18	ENSG00000272679	100	2		chr12	129903064	129904830	DMR	137	1766	3439681;3439817	4.54237	0.657283	4.54237	1	TSS	TMEM132D	ENSG00000151952	90.71	80.1
chr16	18340247	18340461	DMR	15	214	5167274;5167288	0.356404	0.448058	2.80581	0.11	TSS	AC126755.1	ENSG00000275085	26.17	2.8		chr3	192409124	192410464	DMR	98	1340	10769829;10769926	0.242514	0.615263	4.12347	0	Summary	1	0	1			chr3	184601217	184602583	DMR	64	1366	10733948;10734011	4.5414	0.65719	4.5414	0.95	Summary	1	0	1
chr16	18340247	18340461	DMR	15	214	5167274;5167288	0.356404	0.448058	2.80581	0.11	postTSS1KB-TES	RP11-1212A22.1	ENSG00000205746	100	1.25		chr3	192409124	192410464	DMR	98	1340	10769829;10769926	0.242514	0.615263	4.12347	0	CpG-island	CpG35685	CpG35685	80.67	49.75		chr3	184601217	184602583	DMR	64	1366	10733948;10734011	4.5414	0.65719	4.5414	0.95	CpG-island	CpG35575	CpG35575	61.64	100
chr10	86756388	86757288	DMR	102	900	1728579;1728680	0.356856	0.447507	2.80225	0	Summary	1	2	0			chr3	192409124	192410464	DMR	98	1340	10769829;10769926	0.242514	0.615263	4.12347	0	postTSS1KB-TES	FGF12	ENSG00000114279	100	0.21		chr3	184601217	184602583	DMR	64	1366	10733948;10734011	4.5414	0.65719	4.5414	0.95	postTSS1KB-TES	EIF2B5	ENSG00000145191	100	0.25
chr10	86756388	86757288	DMR	102	900	1728579;1728680	0.356856	0.447507	2.80225	0	CpG-island	CpG5577	CpG5577	100	50.25		chr17	21291497	21292021	DMR	9	524	5869796;5869804	4.12088	0.614989	4.12088	0.91	Summary	0	0	1			chr18_KI270863v1_alt	129284	130310	DMR	23	1026	6879413;6879435	4.53966	0.657024	4.53966	1	Summary	0	0	0
chr10	86756388	86757288	DMR	102	900	1728579;1728680	0.356856	0.447507	2.80225	0	TSS	RP11-359E3.4	ENSG00000272631	100	45		chr17	21291497	21292021	DMR	9	524	5869796;5869804	4.12088	0.614989	4.12088	0.91	postTSS1KB-TES	MAP2K3	ENSG00000034152	100	1.77		chr19	37268217	37268550	DMR	8	333	7307479;7307486	4.53641	0.656712	4.53641	1	Summary	0	0	1
chr10	86756388	86757288	DMR	102	900	1728579;1728680	0.356856	0.447507	2.80225	0	TSS	BMPR1A	ENSG00000107779	100	45		chr14	57865366	57866181	DMR	83	815	4100468;4100550	0.243565	0.613386	4.10569	0.04	Summary	1	0	1			chr19	37268217	37268550	DMR	8	333	7307479;7307486	4.53641	0.656712	4.53641	1	postTSS1KB-TES	CTD-3220F14.1	ENSG00000267605	100	7.27
chr7	21427168	21427330	DMR	14	162	13609933;13609946	0.357169	0.447126	2.7998	0.26	Summary	1	1	0			chr14	57865366	57866181	DMR	83	815	4100468;4100550	0.243565	0.613386	4.10569	0.04	CpG-island	CpG13498	CpG13498	100	56.4		chr2	43223803	43225538	DMR	128	1735	7934926;7935053	4.52	0.655138	4.52	0.97	Summary	1	0	1
chr7	21427168	21427330	DMR	14	162	13609933;13609946	0.357169	0.447126	2.7998	0.26	CpG-island	CpG45837	CpG45837	100	12.8		chr14	57865366	57866181	DMR	83	815	4100468;4100550	0.243565	0.613386	4.10569	0.04	postTSS1KB-TES	SLC35F4	ENSG00000151812	100	0.2		chr2	43223803	43225538	DMR	128	1735	7934926;7935053	4.52	0.655138	4.52	0.97	CpG-island	CpG26945	CpG26945	71.01	35.14
chr7	21427168	21427330	DMR	14	162	13609933;13609946	0.357169	0.447126	2.7998	0.26	TSS	SP4	ENSG00000105866	100	8.1		chr15	41501119	41502715	DMR	87	1596	4574504;4574590	0.243982	0.612643	4.09867	0	Summary	1	0	1			chr2	43223803	43225538	DMR	128	1735	7934926;7935053	4.52	0.655138	4.52	0.97	postTSS1KB-TES	ZFP36L2	ENSG00000152518	100	54.1
chr4	169679909	169680207	DMR	3	298	11505446;11505448	0.357867	0.446278	2.79433	0.3	Summary	1	0	1			chr15	41501119	41502715	DMR	87	1596	4574504;4574590	0.243982	0.612643	4.09867	0	CpG-island	CpG14939	CpG14939	84.65	77.51		chr14	101781589	101781942	DMR	36	353	4339377;4339412	4.50431	0.653628	4.50431	0.95	Summary	1	0	1
chr4	169679909	169680207	DMR	3	298	11505446;11505448	0.357867	0.446278	2.79433	0.3	CpG-island	CpG38051	CpG38051	8.39	2.63		chr15	41501119	41502715	DMR	87	1596	4574504;4574590	0.243982	0.612643	4.09867	0	postTSS1KB-TES	ITPKA	ENSG00000137825	100	17.43		chr14	101781589	101781942	DMR	36	353	4339377;4339412	4.50431	0.653628	4.50431	0.95	CpG-island	CpG14179	CpG14179	100	57.03
chr4	169679909	169680207	DMR	3	298	11505446;11505448	0.357867	0.446278	2.79433	0.3	postTSS1KB-TES	CLCN3	ENSG00000109572	100	0.27		chr12	121441389	121441599	DMR	6	210	3369744;3369749	0.244054	0.612515	4.09746	0.17	Summary	0	0	1			chr14	101781589	101781942	DMR	36	353	4339377;4339412	4.50431	0.653628	4.50431	0.95	postTSS1KB-TES	PPP2R5C	ENSG00000078304	100	0.21
chr19	5932476	5933049	DMR	16	573	7008008;7008023	0.358276	0.445782	2.79114	0	Summary	0	0	1			chr12	121441389	121441599	DMR	6	210	3369744;3369749	0.244054	0.612515	4.09746	0.17	postTSS1KB-TES	KDM2B	ENSG00000089094	100	0.14		chr5	77843885	77845231	DMR	55	1346	11957883;11957937	4.50212	0.653417	4.50212	1	Summary	1	0	1
chr19	5932476	5933049	DMR	16	573	7008008;7008023	0.358276	0.445782	2.79114	0	postTSS1KB-TES	RANBP3	ENSG00000031823	100	0.94		chr21	8548438	8548501	DMR	8	63	9315128;9315135	0.244426	0.611853	4.09123	0.17	Summary	1	0	0			chr5	77843885	77845231	DMR	55	1346	11957883;11957937	4.50212	0.653417	4.50212	1	CpG-island	CpG39515	CpG39515	27.64	100
chr19	30443704	30444958	DMR	61	1254	7247380;7247440	0.358542	0.44546	2.78907	0	Summary	1	0	1			chr21	8548438	8548501	DMR	8	63	9315128;9315135	0.244426	0.611853	4.09123	0.17	CpG-island	CpG31210	CpG31210	98.41	2.82		chr5	77843885	77845231	DMR	55	1346	11957883;11957937	4.50212	0.653417	4.50212	1	postTSS1KB-TES	TBCA	ENSG00000171530	100	0.76
chr19	30443704	30444958	DMR	61	1254	7247380;7247440	0.358542	0.44546	2.78907	0	CpG-island	CpG24363	CpG24363	83.17	57.82		chr20	62212458	62214173	DMR	41	1715	9239564;9239604	0.244618	0.611512	4.08801	0.04	Summary	0	0	0			chr6	50819077	50820733	DMR	74	1656	12752507;12752580	4.49872	0.653089	4.49872	0.98	Summary	1	1	1
chr19	30443704	30444958	DMR	61	1254	7247380;7247440	0.358542	0.44546	2.78907	0	postTSS1KB-TES	ZNF536	ENSG00000198597	100	0.26		chr7	4178969	4179425	DMR	10	456	13529071;13529080	0.244895	0.611021	4.08339	0.19	Summary	0	0	1			chr6	50819077	50820733	DMR	74	1656	12752507;12752580	4.49872	0.653089	4.49872	0.98	CpG-island	CpG42400	CpG42400	48.61	100
chr15	83207407	83207711	DMR	45	304	4813019;4813063	0.358578	0.445417	2.78879	0.22	Summary	1	1	1			chr7	4178969	4179425	DMR	10	456	13529071;13529080	0.244895	0.611021	4.08339	0.19	postTSS1KB-TES	SDK1	ENSG00000146555	100	0.05		chr6	50819077	50820733	DMR	74	1656	12752507;12752580	4.49872	0.653089	4.49872	0.98	TSS	TFAP2B	ENSG00000008196	39.01	32.3
chr15	83207407	83207711	DMR	45	304	4813019;4813063	0.358578	0.445417	2.78879	0.22	CpG-island	CpG15663	CpG15663	100	20.43		chr5	80407524	80407688	DMR	11	164	11971238;11971248	0.24491	0.610993	4.08313	0.35	Summary	1	1	0			chr6	50819077	50820733	DMR	74	1656	12752507;12752580	4.49872	0.653089	4.49872	0.98	postTSS1KB-TES	TFAP2B	ENSG00000008196	60.99	3.62
chr15	83207407	83207711	DMR	45	304	4813019;4813063	0.358578	0.445417	2.78879	0.22	TSS	HDGFRP3	ENSG00000166503	100	15.2		chr5	80407524	80407688	DMR	11	164	11971238;11971248	0.24491	0.610993	4.08313	0.35	CpG-island	CpG39562	CpG39562	100	14.5		chr11	88508499	88508573	DMR	6	74	2542807;2542812	4.49819	0.653037	4.49819	0.75	Summary	1	0	2
chr15	83207407	83207711	DMR	45	304	4813019;4813063	0.358578	0.445417	2.78879	0.22	postTSS1KB-TES	RP11-382A20.4	ENSG00000259986	100	0.12		chr5	80407524	80407688	DMR	11	164	11971238;11971248	0.24491	0.610993	4.08313	0.35	TSS	ZFYVE16	ENSG00000039319	100	8.2		chr11	88508499	88508573	DMR	6	74	2542807;2542812	4.49819	0.653037	4.49819	0.75	CpG-island	CpG8200	CpG8200	41.89	3.64
chr1	6471729	6471744	DMR	4	15	95412;95415	0.35883	0.445111	2.78683	0.11	Summary	1	0	1			chr1	234610082	234610374	DMR	41	292	1212146;1212186	0.245288	0.610323	4.07683	0	Summary	1	1	0			chr11	88508499	88508573	DMR	6	74	2542807;2542812	4.49819	0.653037	4.49819	0.75	postTSS1KB-TES	GRM5	ENSG00000168959	100	0.01
chr1	6471729	6471744	DMR	4	15	95412;95415	0.35883	0.445111	2.78683	0.11	CpG-island	CpG399	CpG399	100	1.17		chr1	234610082	234610374	DMR	41	292	1212146;1212186	0.245288	0.610323	4.07683	0	CpG-island	CpG4165	CpG4165	100	10.63		chr11	88508499	88508573	DMR	6	74	2542807;2542812	4.49819	0.653037	4.49819	0.75	postTSS1KB-TES	GRM5-AS1	ENSG00000255082	100	0.4
chr1	6471729	6471744	DMR	4	15	95412;95415	0.35883	0.445111	2.78683	0.11	postTSS1KB-TES	PLEKHG5	ENSG00000171680	100	0.03		chr1	234610082	234610374	DMR	41	292	1212146;1212186	0.245288	0.610323	4.07683	0	TSS	IRF2BP2	ENSG00000168264	100	14.6		chr20	64315810	64317496	DMR	97	1686	9281993;9282089	4.48933	0.652182	4.48933	0.95	Summary	1	0	0
chr17_GL383563v3_alt	129937	132179	DMR	111	2242	6409198;6409308	0.359012	0.444891	2.78542	0.07	Summary	1	0	0			chr12	3281686	3282080	DMR	7	394	2816476;2816482	0.245337	0.610238	4.07603	0.37	Summary	0	0	1			chr20	64315810	64317496	DMR	97	1686	9281993;9282089	4.48933	0.652182	4.48933	0.95	CpG-island	CpG31108	CpG31108	48.4	100
chr17_GL383563v3_alt	129937	132179	DMR	111	2242	6409198;6409308	0.359012	0.444891	2.78542	0.07	CpG-island	CpG21098	CpG21098	39.12	100		chr12	3281686	3282080	DMR	7	394	2816476;2816482	0.245337	0.610238	4.07603	0.37	postTSS1KB-TES	TSPAN9	ENSG00000011105	100	0.19		chr9	4297828	4300732	DMR	158	2904	15105850;15106007	4.48599	0.651859	4.48599	1	Summary	1	1	2
chr13	114198505	114198690	DMR	8	185	3917970;3917977	0.359149	0.444725	2.78436	0.19	Summary	1	0	0			chr10	97498597	97498832	DMR	21	235	1779436;1779456	0.246168	0.608769	4.06227	0.17	Summary	1	2	0			chr9	4297828	4300732	DMR	158	2904	15105850;15106007	4.48599	0.651859	4.48599	1	CpG-island	CpG50385	CpG50385	81.06	99.53
chr13	114198505	114198690	DMR	8	185	3917970;3917977	0.359149	0.444725	2.78436	0.19	CpG-island	CpG12841	CpG12841	35.14	3.74		chr10	97498597	97498832	DMR	21	235	1779436;1779456	0.246168	0.608769	4.06227	0.17	CpG-island	CpG5728	CpG5728	100	14.87		chr9	4297828	4300732	DMR	158	2904	15105850;15106007	4.48599	0.651859	4.48599	1	TSS	RP11-358M14.2	ENSG00000228322	68.87	100
chr11	128824064	128824204	DMR	3	140	2719924;2719926	0.360436	0.443171	2.77441	0.39	Summary	1	0	0			chr10	97498597	97498832	DMR	21	235	1779436;1779456	0.246168	0.608769	4.06227	0.17	TSS	MMS19	ENSG00000155229	100	11.75		chr9	4297828	4300732	DMR	158	2904	15105850;15106007	4.48599	0.651859	4.48599	1	postTSS1KB-TES	GLIS3	ENSG00000107249	100	0.55
chr11	128824064	128824204	DMR	3	140	2719924;2719926	0.360436	0.443171	2.77441	0.39	CpG-island	CpG8724	CpG8724	10.71	2.48		chr10	97498597	97498832	DMR	21	235	1779436;1779456	0.246168	0.608769	4.06227	0.17	TSS	UBTD1	ENSG00000165886	100	11.75		chr9	4297828	4300732	DMR	158	2904	15105850;15106007	4.48599	0.651859	4.48599	1	postTSS1KB-TES	RP11-358M14.2	ENSG00000228322	11.78	6.05
chr19	7467973	7468127	DMR	3	154	7026006;7026008	0.36062	0.44295	2.773	0.19	Summary	0	0	2			chr2	96815715	96817034	DMR	153	1319	8182643;8182795	0.24654	0.608112	4.05613	0.04	Summary	1	1	0			chr16	1010441	1010936	DMR	22	495	5004917;5004938	4.4741	0.650705	4.4741	0.98	Summary	1	0	0
chr19	7467973	7468127	DMR	3	154	7026006;7026008	0.36062	0.44295	2.773	0.19	postTSS1KB-TES	CTD-2207O23.3	ENSG00000268861	100	0.17		chr2	96815715	96817034	DMR	153	1319	8182643;8182795	0.24654	0.608112	4.05613	0.04	CpG-island	CpG27674	CpG27674	100	68.7		chr16	1010441	1010936	DMR	22	495	5004917;5004938	4.4741	0.650705	4.4741	0.98	CpG-island	CpG16301	CpG16301	62.42	100
chr19	7467973	7468127	DMR	3	154	7026006;7026008	0.36062	0.44295	2.773	0.19	postTSS1KB-TES	ARHGEF18	ENSG00000104880	100	0.2		chr2	96815715	96817034	DMR	153	1319	8182643;8182795	0.24654	0.608112	4.05613	0.04	TSS	CNNM3	ENSG00000168763	100	65.95		chr6	84773391	84775225	DMR	131	1834	12863117;12863247	4.47237	0.650538	4.47237	1	Summary	1	0	0
chr19	2342910	2343598	DMR	19	688	6943232;6943250	0.360899	0.442615	2.77086	0.02	Summary	0	0	1			chr22	50047410	50047562	DMR	7	152	9899347;9899353	0.246617	0.607976	4.05486	0.09	Summary	0	0	1			chr6	84773391	84775225	DMR	131	1834	12863117;12863247	4.47237	0.650538	4.47237	1	CpG-island	CpG42715	CpG42715	87.73	74.87
chr19	2342910	2343598	DMR	19	688	6943232;6943250	0.360899	0.442615	2.77086	0.02	postTSS1KB-TES	SPPL2B	ENSG00000005206	100	2.73		chr22	50047410	50047562	DMR	7	152	9899347;9899353	0.246617	0.607976	4.05486	0.09	postTSS1KB-TES	TTLL8	ENSG00000138892	100	0.37		chr1	3650088	3652308	DMR	143	2220	65973;66115	4.47118	0.650422	4.47118	0.98	Summary	1	2	1
chr9	134387332	134387568	DMR	9	236	15706011;15706019	0.361345	0.442078	2.76744	0.19	Summary	0	0	1			chr1	369168	369713	DMR	23	545	1879;1901	0.246669	0.607885	4.05401	0.06	Summary	1	0	1			chr1	3650088	3652308	DMR	143	2220	65973;66115	4.47118	0.650422	4.47118	0.98	CpG-island	CpG329	CpG329	100	67.44
chr9	134387332	134387568	DMR	9	236	15706011;15706019	0.361345	0.442078	2.76744	0.19	postTSS1KB-TES	RXRA	ENSG00000186350	100	0.19		chr1	369168	369713	DMR	23	545	1879;1901	0.246669	0.607885	4.05401	0.06	CpG-island	CpG6	CpG6	100	41.38		chr1	3650088	3652308	DMR	143	2220	65973;66115	4.47118	0.650422	4.47118	0.98	TSS	WRAP73	ENSG00000116213	24.64	27.35
chr1	2308263	2308331	DMR	3	68	40598;40600	0.362206	0.441044	2.76086	0.48	Summary	0	0	1			chr1	369168	369713	DMR	23	545	1879;1901	0.246669	0.607885	4.05401	0.06	postTSS1KB-TES	RP4-669L17.10	ENSG00000237094	100	0.4		chr1	3650088	3652308	DMR	143	2220	65973;66115	4.47118	0.650422	4.47118	0.98	TSS	TP73	ENSG00000078900	35.5	39.4
chr1	2308263	2308331	DMR	3	68	40598;40600	0.362206	0.441044	2.76086	0.48	postTSS1KB-TES	SKI	ENSG00000157933	100	0.08		chr6	108560019	108560308	DMR	25	289	12944886;12944910	0.247036	0.607241	4.048	0.11	Summary	1	1	0			chr1	3650088	3652308	DMR	143	2220	65973;66115	4.47118	0.650422	4.47118	0.98	postTSS1KB-TES	WRAP73	ENSG00000116213	75.36	7.97
chr8	11795437	11795659	DMR	6	222	14430981;14430986	0.362345	0.440878	2.7598	0.33	Summary	0	1	0			chr6	108560019	108560308	DMR	25	289	12944886;12944910	0.247036	0.607241	4.048	0.11	CpG-island	CpG43014	CpG43014	100	6.32		chr9	124015467	124015740	DMR	18	273	15586986;15587003	4.46358	0.649683	4.46358	0.93	Summary	1	0	1
chr8	11795437	11795659	DMR	6	222	14430981;14430986	0.362345	0.440878	2.7598	0.33	TSS	FDFT1	ENSG00000079459	100	11.1		chr6	108560019	108560308	DMR	25	289	12944886;12944910	0.247036	0.607241	4.048	0.11	TSS	FOXO3	ENSG00000118689	100	14.45		chr9	124015467	124015740	DMR	18	273	15586986;15587003	4.46358	0.649683	4.46358	0.93	CpG-island	CpG51928	CpG51928	100	2.65
chr17	83172859	83173616	DMR	20	757	6390847;6390866	0.36251	0.440679	2.75854	0.04	Summary	0	0	1			chr6	151390342	151390717	DMR	43	375	13106577;13106619	0.247155	0.60703	4.04604	0.17	Summary	1	1	1			chr9	124015467	124015740	DMR	18	273	15586986;15587003	4.46358	0.649683	4.46358	0.93	postTSS1KB-TES	LHX2	ENSG00000106689	100	0.89
chr17	83172859	83173616	DMR	20	757	6390847;6390866	0.36251	0.440679	2.75854	0.04	postTSS1KB-TES	AC139099.4	ENSG00000262898	100	2.33		chr6	151390342	151390717	DMR	43	375	13106577;13106619	0.247155	0.60703	4.04604	0.17	CpG-island	CpG43533	CpG43533	100	20.17		chr9	135074650	135076447	DMR	87	1797	15715445;15715531	4.45146	0.648503	4.45146	1	Summary	1	1	1
chr19	41645203	41645219	DMR	3	16	7355848;7355850	0.362608	0.440562	2.7578	0.11	Summary	1	0	1			chr6	151390342	151390717	DMR	43	375	13106577;13106619	0.247155	0.60703	4.04604	0.17	TSS	ZBTB2	ENSG00000181472	45.07	8.45		chr9	135074650	135076447	DMR	87	1797	15715445;15715531	4.45146	0.648503	4.45146	1	CpG-island	CpG52292	CpG52292	42.07	100
chr19	41645203	41645219	DMR	3	16	7355848;7355850	0.362608	0.440562	2.7578	0.11	CpG-island	CpG24793	CpG24793	100	1.13		chr6	151390342	151390717	DMR	43	375	13106577;13106619	0.247155	0.60703	4.04604	0.17	postTSS1KB-TES	ZBTB2	ENSG00000181472	54.93	0.78		chr9	135074650	135076447	DMR	87	1797	15715445;15715531	4.45146	0.648503	4.45146	1	TSS	OLFM1	ENSG00000130558	88.65	79.65
chr19	41645203	41645219	DMR	3	16	7355848;7355850	0.362608	0.440562	2.7578	0.11	postTSS1KB-TES	CEACAM5	ENSG00000105388	100	0.01		chr9	137014722	137015323	DMR	20	601	15752687;15752706	0.247924	0.605682	4.0335	0	Summary	0	0	1			chr9	135074650	135076447	DMR	87	1797	15715445;15715531	4.45146	0.648503	4.45146	1	postTSS1KB-TES	OLFM1	ENSG00000130558	11.35	0.45
chr1	1051323	1051405	DMR	5	82	10025;10029	0.363231	0.439818	2.75307	0.15	Summary	0	0	1			chr9	137014722	137015323	DMR	20	601	15752687;15752706	0.247924	0.605682	4.0335	0	postTSS1KB-TES	ABCA2	ENSG00000107331	100	2.9		chr3	11642011	11643843	DMR	52	1832	10011433;10011484	4.44626	0.647995	4.44626	0.97	Summary	1	0	1
chr1	1051323	1051405	DMR	5	82	10025;10029	0.363231	0.439818	2.75307	0.15	postTSS1KB-TES	AGRN	ENSG00000188157	100	0.23		chr10	127195925	127195969	DMR	8	44	1951722;1951729	0.248036	0.605486	4.03167	0.19	Summary	1	1	1			chr3	11642011	11643843	DMR	52	1832	10011433;10011484	4.44626	0.647995	4.44626	0.97	CpG-island	CpG33338	CpG33338	40.28	100
chr1	369027	370048	DMR	48	1021	1874;1921	0.3634	0.439616	2.75179	0.04	Summary	1	0	1			chr10	127195925	127195969	DMR	8	44	1951722;1951729	0.248036	0.605486	4.03167	0.19	CpG-island	CpG6252	CpG6252	100	2.65		chr3	11642011	11643843	DMR	52	1832	10011433;10011484	4.44626	0.647995	4.44626	0.97	postTSS1KB-TES	VGLL4	ENSG00000144560	100	0.85
chr1	369027	370048	DMR	48	1021	1874;1921	0.3634	0.439616	2.75179	0.04	CpG-island	CpG6	CpG6	100	77.52		chr10	127195925	127195969	DMR	8	44	1951722;1951729	0.248036	0.605486	4.03167	0.19	TSS	FAM196A	ENSG00000188916	100	2.2		chr1	155061435	155061462	DMR	3	27	839607;839609	4.44366	0.64774	4.44366	0.8	Summary	0	0	1
chr1	369027	370048	DMR	48	1021	1874;1921	0.3634	0.439616	2.75179	0.04	postTSS1KB-TES	RP4-669L17.10	ENSG00000237094	100	0.76		chr10	127195925	127195969	DMR	8	44	1951722;1951729	0.248036	0.605486	4.03167	0.19	postTSS1KB-TES	DOCK1	ENSG00000150760	100	0.01		chr1	155061435	155061462	DMR	3	27	839607;839609	4.44366	0.64774	4.44366	0.8	postTSS1KB-TES	ADAM15	ENSG00000143537	100	0.24
chr18	48408987	48409127	DMR	19	140	6712825;6712843	0.364284	0.43856	2.74511	0.13	Summary	1	0	1			chr17	79839657	79840649	DMR	74	992	6327859;6327932	0.248667	0.604382	4.02145	0	Summary	1	1	0			chr2	70978336	70979272	DMR	64	936	8057581;8057644	4.43962	0.647346	4.43962	1	Summary	1	1	1
chr18	48408987	48409127	DMR	19	140	6712825;6712843	0.364284	0.43856	2.74511	0.13	CpG-island	CpG21987	CpG21987	100	4.98		chr17	79839657	79840649	DMR	74	992	6327859;6327932	0.248667	0.604382	4.02145	0	CpG-island	CpG20717	CpG20717	100	7.51		chr2	70978336	70979272	DMR	64	936	8057581;8057644	4.43962	0.647346	4.43962	1	CpG-island	CpG27309	CpG27309	89.64	86.85
chr18	48408987	48409127	DMR	19	140	6712825;6712843	0.364284	0.43856	2.74511	0.13	postTSS1KB-TES	ZBTB7C	ENSG00000184828	100	0.04		chr17	79839657	79840649	DMR	74	992	6327859;6327932	0.248667	0.604382	4.02145	0	TSS	CBX4	ENSG00000141582	77.82	38.6		chr2	70978336	70979272	DMR	64	936	8057581;8057644	4.43962	0.647346	4.43962	1	TSS	ANKRD53	ENSG00000144031	100	46.8
chr9	93677827	93678227	DMR	6	400	15437993;15437998	0.36492	0.437803	2.74033	0.26	Summary	0	0	1			chr5_KI270792v1_alt	77240	77311	DMR	4	71	12431468;12431471	0.248925	0.603931	4.01727	0.31	Summary	0	0	0			chr2	70978336	70979272	DMR	64	936	8057581;8057644	4.43962	0.647346	4.43962	1	postTSS1KB-TES	AC007040.11	ENSG00000258881	100	1.7
chr9	93677827	93678227	DMR	6	400	15437993;15437998	0.36492	0.437803	2.74033	0.26	postTSS1KB-TES	PHF2	ENSG00000197724	100	0.39		chr4	173370351	173370970	DMR	29	619	11517272;11517300	0.249117	0.603597	4.01418	0.24	Summary	1	2	1			chr4	5050862	5052747	DMR	106	1885	10910607;10910712	4.43259	0.646658	4.43259	1	Summary	1	1	1
chr7	72336494	72337270	DMR	76	776	13869600;13869675	0.365034	0.437667	2.73947	0.19	Summary	1	0	1			chr4	173370351	173370970	DMR	29	619	11517272;11517300	0.249117	0.603597	4.01418	0.24	CpG-island	CpG38091	CpG38091	100	26.65		chr4	5050862	5052747	DMR	106	1885	10910607;10910712	4.43259	0.646658	4.43259	1	CpG-island	CpG36227	CpG36227	61.33	100
chr7	72336494	72337270	DMR	76	776	13869600;13869675	0.365034	0.437667	2.73947	0.19	CpG-island	CpG46555	CpG46555	100	38.59		chr4	173370351	173370970	DMR	29	619	11517272;11517300	0.249117	0.603597	4.01418	0.24	TSS	RP11-798M19.6	ENSG00000272870	100	30.95		chr4	5050862	5052747	DMR	106	1885	10910607;10910712	4.43259	0.646658	4.43259	1	TSS	STK32B	ENSG00000152953	83.82	79
chr7	72336494	72337270	DMR	76	776	13869600;13869675	0.365034	0.437667	2.73947	0.19	postTSS1KB-TES	CALN1	ENSG00000183166	100	0.12		chr4	173370351	173370970	DMR	29	619	11517272;11517300	0.249117	0.603597	4.01418	0.24	TSS	SAP30	ENSG00000164105	99.84	30.9		chr4	5050862	5052747	DMR	106	1885	10910607;10910712	4.43259	0.646658	4.43259	1	postTSS1KB-TES	STK32B	ENSG00000152953	16.18	0.07
chr8	142390078	142390458	DMR	15	380	14990967;14990981	0.365398	0.437233	2.73674	0.09	Summary	1	0	1			chr4	173370351	173370970	DMR	29	619	11517272;11517300	0.249117	0.603597	4.01418	0.24	postTSS1KB-TES	SAP30	ENSG00000164105	0.16	0.02		chr19	579499	579593	DMR	4	94	6893678;6893681	4.42752	0.646161	4.42752	0.92	Summary	1	0	1
chr8	142390078	142390458	DMR	15	380	14990967;14990981	0.365398	0.437233	2.73674	0.09	CpG-island	CpG49868	CpG49868	49.47	31.33		chr5	107670072	107670673	DMR	53	601	12051643;12051695	0.249194	0.603463	4.01294	0.17	Summary	1	1	0			chr19	579499	579593	DMR	4	94	6893678;6893681	4.42752	0.646161	4.42752	0.92	CpG-island	CpG22621	CpG22621	100	10.79
chr8	142390078	142390458	DMR	15	380	14990967;14990981	0.365398	0.437233	2.73674	0.09	postTSS1KB-TES	TSNARE1	ENSG00000171045	100	0.2		chr5	107670072	107670673	DMR	53	601	12051643;12051695	0.249194	0.603463	4.01294	0.17	CpG-island	CpG39838	CpG39838	100	19.63		chr19	579499	579593	DMR	4	94	6893678;6893681	4.42752	0.646161	4.42752	0.92	postTSS1KB-TES	BSG	ENSG00000172270	100	0.84
chr19	3751708	3752583	DMR	17	875	6970353;6970369	0.366319	0.43614	2.72986	0.11	Summary	0	0	1			chr5	107670072	107670673	DMR	53	601	12051643;12051695	0.249194	0.603463	4.01294	0.17	TSS	EFNA5	ENSG00000184349	100	30.05		chr10	48449768	48450050	DMR	4	282	1557910;1557913	4.41231	0.644666	4.41231	0.93	Summary	0	0	1
chr19	3751708	3752583	DMR	17	875	6970353;6970369	0.366319	0.43614	2.72986	0.11	postTSS1KB-TES	APBA3	ENSG00000011132	100	8.86		chr17	28605079	28605496	DMR	13	417	5924661;5924673	0.249266	0.603336	4.01177	0.09	Summary	1	0	2			chr10	48449768	48450050	DMR	4	282	1557910;1557913	4.41231	0.644666	4.41231	0.93	postTSS1KB-TES	ARHGAP22	ENSG00000128805	100	0.13
chr15	23440199	23441256	DMR	25	1057	4470682;4470706	0.366439	0.435998	2.72897	0	Summary	0	0	1			chr17	28605079	28605496	DMR	13	417	5924661;5924673	0.249266	0.603336	4.01177	0.09	CpG-island	CpG19328	CpG19328	16.55	6.17		chr16	18391815	18392208	DMR	17	393	5168529;5168545	4.406	0.644045	4.406	0.95	Summary	1	0	1
chr15	23440199	23441256	DMR	25	1057	4470682;4470706	0.366439	0.435998	2.72897	0	postTSS1KB-TES	GOLGA6L2	ENSG00000174450	100	15.69		chr17	28605079	28605496	DMR	13	417	5924661;5924673	0.249266	0.603336	4.01177	0.09	postTSS1KB-TES	RP11-192H23.4	ENSG00000258472	100	0.26		chr16	18391815	18392208	DMR	17	393	5168529;5168545	4.406	0.644045	4.406	0.95	CpG-island	CpG16861	CpG16861	59.8	79.12
chr22	38806705	38806720	DMR	3	15	9768079;9768081	0.366503	0.435922	2.72849	0.11	Summary	0	0	0			chr17	28605079	28605496	DMR	13	417	5924661;5924673	0.249266	0.603336	4.01177	0.09	postTSS1KB-TES	SPAG5-AS1	ENSG00000227543	100	2.37		chr16	18391815	18392208	DMR	17	393	5168529;5168545	4.406	0.644045	4.406	0.95	postTSS1KB-TES	PKD1P5	ENSG00000254681	100	1.49
chr19	871456	871840	DMR	8	384	6902499;6902506	0.366509	0.435915	2.72845	0.2	Summary	1	0	1			chr2	106193816	106194678	DMR	96	862	8233541;8233636	0.249481	0.602963	4.00833	0	Summary	1	1	0			chr11	60951476	60951741	DMR	21	265	2338590;2338610	4.38728	0.642195	4.38728	0.9	Summary	1	1	1
chr19	871456	871840	DMR	8	384	6902499;6902506	0.366509	0.435915	2.72845	0.2	CpG-island	CpG22681	CpG22681	13.28	12.2		chr2	106193816	106194678	DMR	96	862	8233541;8233636	0.249481	0.602963	4.00833	0	CpG-island	CpG27804	CpG27804	100	69.91		chr11	60951476	60951741	DMR	21	265	2338590;2338610	4.38728	0.642195	4.38728	0.9	CpG-island	CpG7490	CpG7490	38.11	16.26
chr19	871456	871840	DMR	8	384	6902499;6902506	0.366509	0.435915	2.72845	0.2	postTSS1KB-TES	MED16	ENSG00000175221	100	1.56		chr2	106193816	106194678	DMR	96	862	8233541;8233636	0.249481	0.602963	4.00833	0	TSS	UXS1	ENSG00000115652	100	43.1		chr11	60951476	60951741	DMR	21	265	2338590;2338610	4.38728	0.642195	4.38728	0.9	TSS	SLC15A3	ENSG00000110446	79.62	10.55
chr16	28698916	28698967	DMR	5	51	5235696;5235700	0.367208	0.435088	2.72325	0.15	Summary	0	0	2			chr10	100810692	100811081	DMR	6	389	1800915;1800920	3.98746	0.600697	3.98746	0.83	Summary	0	0	1			chr11	60951476	60951741	DMR	21	265	2338590;2338610	4.38728	0.642195	4.38728	0.9	postTSS1KB-TES	SLC15A3	ENSG00000110446	20.38	0.37
chr16	28698916	28698967	DMR	5	51	5235696;5235700	0.367208	0.435088	2.72325	0.15	postTSS1KB-TES	RP11-57A19.4	ENSG00000261419	100	0.06		chr10	100810692	100811081	DMR	6	389	1800915;1800920	3.98746	0.600697	3.98746	0.83	postTSS1KB-TES	PAX2	ENSG00000075891	100	0.42		chr12	131661023	131662521	DMR	88	1498	3457961;3458048	4.3825	0.641721	4.3825	1	Summary	1	2	1
chr16	28698916	28698967	DMR	5	51	5235696;5235700	0.367208	0.435088	2.72325	0.15	postTSS1KB-TES	EIF3C	ENSG00000184110	100	0.11		chr21	21742483	21742727	DMR	10	244	9368223;9368232	0.250947	0.600419	3.98491	0.02	Summary	0	0	0			chr12	131661023	131662521	DMR	88	1498	3457961;3458048	4.3825	0.641721	4.3825	1	CpG-island	CpG11196	CpG11196	79.97	100
chr2	3180944	3181066	DMR	9	122	7722833;7722841	0.36826	0.433846	2.71548	0.15	Summary	1	0	0			chr5	81984291	81984301	DMR	4	10	11978423;11978426	0.252104	0.598421	3.96662	0.35	Summary	0	0	1			chr12	131661023	131662521	DMR	88	1498	3457961;3458048	4.3825	0.641721	4.3825	1	TSS	RNA5SP377	ENSG00000212154	69.43	52
chr2	3180944	3181066	DMR	9	122	7722833;7722841	0.36826	0.433846	2.71548	0.15	CpG-island	CpG26354	CpG26354	100	9.95		chr5	81984291	81984301	DMR	4	10	11978423;11978426	0.252104	0.598421	3.96662	0.35	postTSS1KB-TES	ATG10	ENSG00000152348	100	0		chr12	131661023	131662521	DMR	88	1498	3457961;3458048	4.3825	0.641721	4.3825	1	TSS	RP11-495K9.6	ENSG00000249926	61.75	46.25
chr11_KI270827v1_alt	184758	185711	DMR	64	953	2764258;2764321	0.368441	0.433633	2.71414	0.04	Summary	0	0	0			chr16	66604878	66605443	DMR	66	565	5413075;5413140	0.252177	0.598294	3.96546	0.06	Summary	1	0	1			chr12	131661023	131662521	DMR	88	1498	3457961;3458048	4.3825	0.641721	4.3825	1	postTSS1KB-TES	RNA5SP377	ENSG00000212154	-59.35	100
chr1	113070275	113070307	DMR	6	32	698083;698088	0.369307	0.432613	2.70777	0.09	Summary	0	0	1			chr16	66604878	66605443	DMR	66	565	5413075;5413140	0.252177	0.598294	3.96546	0.06	CpG-island	CpG17586	CpG17586	100	36.9		chr11	1390253	1390470	DMR	25	217	2058910;2058934	4.37798	0.641274	4.37798	0.78	Summary	1	1	0
chr1	113070275	113070307	DMR	6	32	698083;698088	0.369307	0.432613	2.70777	0.09	postTSS1KB-TES	RP11-31F15.2	ENSG00000238198	100	0.05		chr16	66604878	66605443	DMR	66	565	5413075;5413140	0.252177	0.598294	3.96546	0.06	postTSS1KB-TES	CMTM3	ENSG00000140931	100	6.27		chr11	1390253	1390470	DMR	25	217	2058910;2058934	4.37798	0.641274	4.37798	0.78	CpG-island	CpG6669	CpG6669	100	9.74
chr20	63742233	63742574	DMR	17	341	9271673;9271689	0.369757	0.432084	2.70448	0.04	Summary	0	0	1			chr22	48646421	48646478	DMR	3	57	9879556;9879558	0.252247	0.598174	3.96437	0.2	Summary	0	0	1			chr11	1390253	1390470	DMR	25	217	2058910;2058934	4.37798	0.641274	4.37798	0.78	TSS	BRSK2	ENSG00000174672	100	10.85
chr20	63742233	63742574	DMR	17	341	9271673;9271689	0.369757	0.432084	2.70448	0.04	postTSS1KB-TES	SLC2A4RG	ENSG00000125520	100	12.9		chr22	48646421	48646478	DMR	3	57	9879556;9879558	0.252247	0.598174	3.96437	0.2	postTSS1KB-TES	FAM19A5	ENSG00000219438	100	0.02		chr15	96340384	96341973	DMR	65	1589	4888623;4888687	4.37414	0.640892	4.37414	1	Summary	1	1	0
chr5	628690	630703	DMR	47	2013	11626537;11626583	0.369962	0.431843	2.70298	0.07	Summary	0	0	1			chr6	170245563	170245832	DMR	7	269	13226929;13226935	0.25245	0.597824	3.96118	0.26	Summary	0	0	0			chr15	96340384	96341973	DMR	65	1589	4888623;4888687	4.37414	0.640892	4.37414	1	CpG-island	CpG15860	CpG15860	37.26	100
chr5	628690	630703	DMR	47	2013	11626537;11626583	0.369962	0.431843	2.70298	0.07	postTSS1KB-TES	CEP72	ENSG00000112877	100	3.73		chr9	61857437	61857665	DMR	6	228	15290948;15290953	0.252509	0.597722	3.96025	0.15	Summary	0	0	0			chr15	96340384	96341973	DMR	65	1589	4888623;4888687	4.37414	0.640892	4.37414	1	TSS	RP11-262A16.1	ENSG00000275322	1.26	1
chr11	799219	799359	DMR	3	140	2046622;2046624	0.370222	0.431538	2.70108	0.31	Summary	0	1	1			chr8	142390078	142391375	DMR	36	1297	14990967;14991002	0.252965	0.59694	3.95312	0.04	Summary	1	0	1			chr13	112055117	112057076	DMR	117	1959	3886610;3886726	4.3359	0.637079	4.3359	1	Summary	1	0	0
chr11	799219	799359	DMR	3	140	2046622;2046624	0.370222	0.431538	2.70108	0.31	TSS	SLC25A22	ENSG00000177542	81.43	5.7		chr8	142390078	142391375	DMR	36	1297	14990967;14991002	0.252965	0.59694	3.95312	0.04	CpG-island	CpG49868	CpG49868	46.26	100		chr13	112055117	112057076	DMR	117	1959	3886610;3886726	4.3359	0.637079	4.3359	1	CpG-island	CpG12647	CpG12647	76.88	54.15
chr11	799219	799359	DMR	3	140	2046622;2046624	0.370222	0.431538	2.70108	0.31	postTSS1KB-TES	PIDD1	ENSG00000177595	100	1.46		chr8	142390078	142391375	DMR	36	1297	14990967;14991002	0.252965	0.59694	3.95312	0.04	postTSS1KB-TES	TSNARE1	ENSG00000171045	100	0.68		chr19	2341428	2341599	DMR	9	171	6943201;6943209	4.33521	0.63701	4.33521	0.85	Summary	0	0	1
chr2	91511214	91511781	DMR	4	567	8144840;8144843	0.370556	0.431147	2.69865	0.02	Summary	0	0	0			chr11	134411974	134412309	DMR	54	335	2754317;2754370	0.253243	0.596463	3.94878	0.22	Summary	1	1	0			chr19	2341428	2341599	DMR	9	171	6943201;6943209	4.33521	0.63701	4.33521	0.85	postTSS1KB-TES	SPPL2B	ENSG00000005206	100	0.68
chr12	1661535	1663452	DMR	110	1917	2801636;2801745	0.371083	0.430528	2.69481	0.04	Summary	1	0	0			chr11	134411974	134412309	DMR	54	335	2754317;2754370	0.253243	0.596463	3.94878	0.22	CpG-island	CpG8809	CpG8809	100	21.77		chr19	10194089	10195369	DMR	77	1280	7057606;7057682	4.33134	0.636623	4.33134	1	Summary	1	0	1
chr12	1661535	1663452	DMR	110	1917	2801636;2801745	0.371083	0.430528	2.69481	0.04	CpG-island	CpG8973	CpG8973	94.52	100		chr11	134411974	134412309	DMR	54	335	2754317;2754370	0.253243	0.596463	3.94878	0.22	TSS	B3GAT1	ENSG00000109956	100	16.75		chr19	10194089	10195369	DMR	77	1280	7057606;7057682	4.33134	0.636623	4.33134	1	CpG-island	CpG23589	CpG23589	70.16	100
chr19	990590	990659	DMR	3	69	6905933;6905935	0.371764	0.429732	2.68988	0.17	Summary	0	0	1			chr22	24155310	24156901	DMR	104	1591	9648763;9648866	0.253502	0.596018	3.94474	0	Summary	1	0	1			chr19	10194089	10195369	DMR	77	1280	7057606;7057682	4.33134	0.636623	4.33134	1	postTSS1KB-TES	DNMT1	ENSG00000130816	100	1.32
chr19	990590	990659	DMR	3	69	6905933;6905935	0.371764	0.429732	2.68988	0.17	postTSS1KB-TES	WDR18	ENSG00000065268	100	0.52		chr22	24155310	24156901	DMR	104	1591	9648763;9648866	0.253502	0.596018	3.94474	0	CpG-island	CpG32250	CpG32250	55.5	100		chr4	48489894	48492137	DMR	164	2243	11098385;11098548	4.32861	0.636349	4.32861	1	Summary	1	1	1
chr9	135087552	135087769	DMR	33	217	15715714;15715746	0.371793	0.429699	2.68967	0.44	Summary	1	0	1			chr22	24155310	24156901	DMR	104	1591	9648763;9648866	0.253502	0.596018	3.94474	0	postTSS1KB-TES	CABIN1	ENSG00000099991	100	0.96		chr4	48489894	48492137	DMR	164	2243	11098385;11098548	4.32861	0.636349	4.32861	1	CpG-island	CpG36750	CpG36750	65.63	100
chr9	135087552	135087769	DMR	33	217	15715714;15715746	0.371793	0.429699	2.68967	0.44	CpG-island	CpG52293	CpG52293	100	10.68		chr16	1048589	1049126	DMR	29	537	5005918;5005946	0.254319	0.594622	3.93208	0	Summary	1	0	0			chr4	48489894	48492137	DMR	164	2243	11098385;11098548	4.32861	0.636349	4.32861	1	TSS	ZAR1	ENSG00000182223	60.54	67.9
chr9	135087552	135087769	DMR	33	217	15715714;15715746	0.371793	0.429699	2.68967	0.44	postTSS1KB-TES	OLFM1	ENSG00000130558	100	0.48		chr16	1048589	1049126	DMR	29	537	5005918;5005946	0.254319	0.594622	3.93208	0	CpG-island	CpG16312	CpG16312	53.26	81.02		chr4	48489894	48492137	DMR	164	2243	11098385;11098548	4.32861	0.636349	4.32861	1	postTSS1KB-TES	ZAR1	ENSG00000182223	39.46	28.21
chr16	2037563	2037813	DMR	5	250	5029848;5029852	0.373255	0.427994	2.67913	0.3	Summary	0	0	1			chr1	220885424	220885509	DMR	4	85	1128270;1128273	0.254383	0.594512	3.93109	0.13	Summary	0	0	0			chr7	27193004	27193224	DMR	22	220	13640096;13640117	4.32705	0.636192	4.32705	0.7	Summary	1	1	0
chr16	2037563	2037813	DMR	5	250	5029848;5029852	0.373255	0.427994	2.67913	0.3	postTSS1KB-TES	SLC9A3R2	ENSG00000065054	100	1.97		chr19	55579319	55579335	DMR	3	16	7518600;7518602	0.254533	0.594255	3.92876	0.28	Summary	1	0	1			chr7	27193004	27193224	DMR	22	220	13640096;13640117	4.32705	0.636192	4.32705	0.7	CpG-island	CpG45955	CpG45955	100	17.03
chr14	105229642	105234722	DMR	129	5080	4386540;4386668	0.37371	0.427466	2.67587	0.11	Summary	0	0	1			chr19	55579319	55579335	DMR	3	16	7518600;7518602	0.254533	0.594255	3.92876	0.28	CpG-island	CpG25642	CpG25642	100	0.95		chr7	27193004	27193224	DMR	22	220	13640096;13640117	4.32705	0.636192	4.32705	0.7	TSS	RP1-170O19.14	ENSG00000253508	100	11
chr14	105229642	105234722	DMR	129	5080	4386540;4386668	0.37371	0.427466	2.67587	0.11	postTSS1KB-TES	BRF1	ENSG00000185024	100	4.82		chr19	55579319	55579335	DMR	3	16	7518600;7518602	0.254533	0.594255	3.92876	0.28	postTSS1KB-TES	ZNF579	ENSG00000218891	100	0.52		chr12	130163076	130164722	DMR	90	1646	3442237;3442326	4.32663	0.63615	4.32663	1	Summary	1	2	1
chr17	82081615	82081660	DMR	3	45	6370006;6370008	0.373826	0.427331	2.67504	0.11	Summary	0	0	1			chr16	28319202	28319686	DMR	6	484	5231181;5231186	0.25472	0.593937	3.92588	0.09	Summary	0	0	1			chr12	130163076	130164722	DMR	90	1646	3442237;3442326	4.32663	0.63615	4.32663	1	CpG-island	CpG11150	CpG11150	83.05	37.34
chr17	82081615	82081660	DMR	3	45	6370006;6370008	0.373826	0.427331	2.67504	0.11	postTSS1KB-TES	FASN	ENSG00000169710	100	0.24		chr16	28319202	28319686	DMR	6	484	5231181;5231186	0.25472	0.593937	3.92588	0.09	postTSS1KB-TES	SBK1	ENSG00000188322	100	1.6		chr12	130163076	130164722	DMR	90	1646	3442237;3442326	4.32663	0.63615	4.32663	1	TSS	FZD10-AS1	ENSG00000250208	10.94	9
chr16	70203600	70203954	DMR	9	354	5448689;5448697	0.374097	0.427015	2.6731	0.02	Summary	0	0	0			chr1	3624999	3625532	DMR	55	533	65339;65393	0.254896	0.593637	3.92317	0.06	Summary	1	2	0			chr12	130163076	130164722	DMR	90	1646	3442237;3442326	4.32663	0.63615	4.32663	1	TSS	FZD10	ENSG00000111432	23.27	19.15
chr5	177133204	177133377	DMR	12	173	12366625;12366636	0.3741	0.427012	2.67308	0.09	Summary	1	1	0			chr1	3624999	3625532	DMR	55	533	65339;65393	0.254896	0.593637	3.92317	0.06	CpG-island	CpG325	CpG325	100	36.16		chr12	130163076	130164722	DMR	90	1646	3442237;3442326	4.32663	0.63615	4.32663	1	postTSS1KB-TES	FZD10	ENSG00000111432	76.73	55.37
chr5	177133204	177133377	DMR	12	173	12366625;12366636	0.3741	0.427012	2.67308	0.09	CpG-island	CpG40850	CpG40850	100	6.18		chr1	3624999	3625532	DMR	55	533	65339;65393	0.254896	0.593637	3.92317	0.06	TSS	RP11-46F15.2	ENSG00000238260	100	26.65		chr15	97961197	97961882	DMR	29	685	4895497;4895525	4.32505	0.635991	4.32505	0.95	Summary	1	1	1
chr5	177133204	177133377	DMR	12	173	12366625;12366636	0.3741	0.427012	2.67308	0.09	TSS	NSD1	ENSG00000165671	100	8.65		chr1	3624999	3625532	DMR	55	533	65339;65393	0.254896	0.593637	3.92317	0.06	TSS	TPRG1L	ENSG00000158109	100	26.65		chr15	97961197	97961882	DMR	29	685	4895497;4895525	4.32505	0.635991	4.32505	0.95	CpG-island	CpG15884	CpG15884	32.41	19.91
chr7	262852	264057	DMR	63	1205	13467919;13467981	0.374118	0.426991	2.67295	0.02	Summary	0	0	0			chr17	4545783	4545847	DMR	3	64	5727774;5727776	0.255161	0.593185	3.91909	0.07	Summary	0	0	1			chr15	97961197	97961882	DMR	29	685	4895497;4895525	4.32505	0.635991	4.32505	0.95	TSS	ARRDC4	ENSG00000140450	73.14	25.05
chr8	55452750	55452852	DMR	3	102	14652339;14652341	0.374265	0.426821	2.6719	0.13	Summary	0	0	2			chr17	4545783	4545847	DMR	3	64	5727774;5727776	0.255161	0.593185	3.91909	0.07	postTSS1KB-TES	MYBBP1A	ENSG00000132382	100	0.41		chr15	97961197	97961882	DMR	29	685	4895497;4895525	4.32505	0.635991	4.32505	0.95	postTSS1KB-TES	ARRDC4	ENSG00000140450	26.86	1.52
chr8	55452750	55452852	DMR	3	102	14652339;14652341	0.374265	0.426821	2.6719	0.13	postTSS1KB-TES	XKR4	ENSG00000206579	100	0.02		chr19	32675474	32675578	DMR	9	104	7260796;7260804	0.255776	0.59214	3.90967	0.19	Summary	1	1	1			chr10	101775153	101776467	DMR	125	1314	1809605;1809729	4.32344	0.635829	4.32344	0.95	Summary	1	0	1
chr8	55452750	55452852	DMR	3	102	14652339;14652341	0.374265	0.426821	2.6719	0.13	postTSS1KB-TES	SBF1P1	ENSG00000248522	100	2.2		chr19	32675474	32675578	DMR	9	104	7260796;7260804	0.255776	0.59214	3.90967	0.19	CpG-island	CpG24380	CpG24380	100	3.67		chr10	101775153	101776467	DMR	125	1314	1809605;1809729	4.32344	0.635829	4.32344	0.95	CpG-island	CpG5862	CpG5862	63.09	74.68
chr22	19876658	19877078	DMR	13	420	9603802;9603814	0.374282	0.426801	2.67178	0.22	Summary	0	0	1			chr19	32675474	32675578	DMR	9	104	7260796;7260804	0.255776	0.59214	3.90967	0.19	TSS	RGS9BP	ENSG00000186326	100	5.2		chr10	101775153	101776467	DMR	125	1314	1809605;1809729	4.32344	0.635829	4.32344	0.95	postTSS1KB-TES	FGF8	ENSG00000107831	100	14.22
chr22	19876658	19877078	DMR	13	420	9603802;9603814	0.374282	0.426801	2.67178	0.22	postTSS1KB-TES	TXNRD2	ENSG00000184470	100	0.64		chr19	32675474	32675578	DMR	9	104	7260796;7260804	0.255776	0.59214	3.90967	0.19	postTSS1KB-TES	ANKRD27	ENSG00000105186	100	0.13		chr22	48489265	48490942	DMR	179	1677	9876517;9876695	4.31369	0.634849	4.31369	1	Summary	1	1	1
chr17	81342793	81342866	DMR	9	73	6353336;6353344	0.374501	0.426547	2.67022	0.17	Summary	1	0	0			chr16	918953	919019	DMR	5	66	5002761;5002765	0.256093	0.591603	3.90484	0.19	Summary	0	0	1			chr22	48489265	48490942	DMR	179	1677	9876517;9876695	4.31369	0.634849	4.31369	1	CpG-island	CpG32849	CpG32849	100	77.67
chr17	81342793	81342866	DMR	9	73	6353336;6353344	0.374501	0.426547	2.67022	0.17	CpG-island	CpG20827	CpG20827	100	1.28		chr16	918953	919019	DMR	5	66	5002761;5002765	0.256093	0.591603	3.90484	0.19	postTSS1KB-TES	LMF1	ENSG00000103227	100	0.05		chr22	48489265	48490942	DMR	179	1677	9876517;9876695	4.31369	0.634849	4.31369	1	TSS	FAM19A5	ENSG00000219438	71.26	59.75
chr16	1497344	1498312	DMR	28	968	5018340;5018367	0.374733	0.426278	2.66857	0	Summary	0	0	1			chr12	121746374	121748659	DMR	50	2285	3373969;3374018	0.256379	0.591118	3.90048	0	Summary	0	0	1			chr22	48489265	48490942	DMR	179	1677	9876517;9876695	4.31369	0.634849	4.31369	1	postTSS1KB-TES	FAM19A5	ENSG00000219438	28.74	0.13
chr16	1497344	1498312	DMR	28	968	5018340;5018367	0.374733	0.426278	2.66857	0	postTSS1KB-TES	TELO2	ENSG00000100726	100	6.01		chr12	121746374	121748659	DMR	50	2285	3373969;3374018	0.256379	0.591118	3.90048	0	postTSS1KB-TES	TMEM120B	ENSG00000188735	100	3.3		chr19	36267948	36267998	DMR	3	50	7298286;7298288	4.303	0.633771	4.303	0.9	Summary	1	0	0
chr1	1752584	1752660	DMR	7	76	29280;29286	0.37479	0.426212	2.66816	0.41	Summary	0	0	1			chr17	29079417	29079651	DMR	5	234	5929921;5929925	0.256487	0.590934	3.89883	0.13	Summary	0	1	1			chr19	36267948	36267998	DMR	3	50	7298286;7298288	4.303	0.633771	4.303	0.9	CpG-island	CpG24525	CpG24525	100	0.11
chr1	1752584	1752660	DMR	7	76	29280;29286	0.37479	0.426212	2.66816	0.41	postTSS1KB-TES	NADK	ENSG00000008130	100	0.27		chr17	29079417	29079651	DMR	5	234	5929921;5929925	0.256487	0.590934	3.89883	0.13	TSS	TIAF1	ENSG00000221995	100	11.7		chr8	139703246	139704047	DMR	101	801	14960365;14960465	4.30178	0.633648	4.30178	0.93	Summary	1	1	0
chr4	1208666	1208943	DMR	15	277	10861212;10861226	0.375016	0.425951	2.66656	0.11	Summary	1	1	0			chr17	29079417	29079651	DMR	5	234	5929921;5929925	0.256487	0.590934	3.89883	0.13	postTSS1KB-TES	MYO18A	ENSG00000196535	100	0.22		chr8	139703246	139704047	DMR	101	801	14960365;14960465	4.30178	0.633648	4.30178	0.93	CpG-island	CpG49801	CpG49801	100	21.26
chr4	1208666	1208943	DMR	15	277	10861212;10861226	0.375016	0.425951	2.66656	0.11	CpG-island	CpG36033	CpG36033	100	36.16		chr17	81258252	81258317	DMR	4	65	6351500;6351503	0.256723	0.590536	3.89525	0.06	Summary	0	0	1			chr8	139703246	139704047	DMR	101	801	14960365;14960465	4.30178	0.633648	4.30178	0.93	TSS	KCNK9	ENSG00000169427	100	40.05
chr4	1208666	1208943	DMR	15	277	10861212;10861226	0.375016	0.425951	2.66656	0.11	TSS	SPON2	ENSG00000159674	100	13.85		chr17	81258252	81258317	DMR	4	65	6351500;6351503	0.256723	0.590536	3.89525	0.06	postTSS1KB-TES	SLC38A10	ENSG00000157637	100	0.13		chr6	110646189	110646218	DMR	3	29	12954667;12954669	4.30087	0.633557	4.30087	0.97	Summary	1	1	1
chr18	49800485	49800769	DMR	5	284	6722389;6722393	0.375373	0.425536	2.66401	0.15	Summary	0	0	2			chr1	1890342	1890538	DMR	31	196	31074;31104	0.257295	0.589569	3.88659	0.17	Summary	1	2	0			chr6	110646189	110646218	DMR	3	29	12954667;12954669	4.30087	0.633557	4.30087	0.97	CpG-island	CpG43044	CpG43044	100	3.57
chr18	49800485	49800769	DMR	5	284	6722389;6722393	0.375373	0.425536	2.66401	0.15	postTSS1KB-TES	ACAA2	ENSG00000167315	100	0.92		chr1	1890342	1890538	DMR	31	196	31074;31104	0.257295	0.589569	3.88659	0.17	CpG-island	CpG164	CpG164	100	10.5		chr6	110646189	110646218	DMR	3	29	12954667;12954669	4.30087	0.633557	4.30087	0.97	TSS	RP11-346C16.2	ENSG00000213150	100	1.45
chr18	49800485	49800769	DMR	5	284	6722389;6722393	0.375373	0.425536	2.66401	0.15	postTSS1KB-TES	RP11-886H22.1	ENSG00000266997	100	0.7		chr1	1890342	1890538	DMR	31	196	31074;31104	0.257295	0.589569	3.88659	0.17	TSS	GNB1	ENSG00000078369	100	9.8		chr6	110646189	110646218	DMR	3	29	12954667;12954669	4.30087	0.633557	4.30087	0.97	postTSS1KB-TES	CDK19	ENSG00000155111	100	0.01
chr12	452863	452954	DMR	4	91	2792071;2792074	0.37592	0.424904	2.66014	0.19	Summary	0	0	0			chr1	1890342	1890538	DMR	31	196	31074;31104	0.257295	0.589569	3.88659	0.17	TSS	RP1-140A9.1	ENSG00000231050	34.18	3.35		chr15	76337152	76338735	DMR	97	1583	4770311;4770407	4.30064	0.633533	4.30064	0.97	Summary	1	1	1
chr5	492405	492654	DMR	7	249	11623684;11623690	0.37631	0.424454	2.65738	0.11	Summary	0	0	1			chr19	1396327	1396456	DMR	4	129	6918359;6918362	0.258035	0.588321	3.87544	0.35	Summary	0	1	0			chr15	76337152	76338735	DMR	97	1583	4770311;4770407	4.30064	0.633533	4.30064	0.97	CpG-island	CpG15543	CpG15543	66.14	19.08
chr5	492405	492654	DMR	7	249	11623684;11623690	0.37631	0.424454	2.65738	0.11	postTSS1KB-TES	SLC9A3	ENSG00000066230	100	0.5		chr19	1396327	1396456	DMR	4	129	6918359;6918362	0.258035	0.588321	3.87544	0.35	TSS	AC005329.7	ENSG00000248015	100	6.45		chr15	76337152	76338735	DMR	97	1583	4770311;4770407	4.30064	0.633533	4.30064	0.97	TSS	ISL2	ENSG00000159556	36.13	28.6
chr9	136610676	136610918	DMR	12	242	15743271;15743282	0.376954	0.423712	2.65285	0.06	Summary	0	0	0			chr8	79890999	79892886	DMR	88	1887	14740407;14740494	0.258555	0.587447	3.86765	0.04	Summary	1	0	0			chr15	76337152	76338735	DMR	97	1583	4770311;4770407	4.30064	0.633533	4.30064	0.97	postTSS1KB-TES	ISL2	ENSG00000159556	63.87	21.28
chr1	15943404	15943634	DMR	12	230	185266;185277	0.377513	0.423068	2.64892	0.17	Summary	1	0	1			chr8	79890999	79892886	DMR	88	1887	14740407;14740494	0.258555	0.587447	3.86765	0.04	CpG-island	CpG49188	CpG49188	33.7	100		chr19	39170183	39170435	DMR	4	252	7330074;7330077	4.2815	0.631596	4.2815	0.98	Summary	0	0	1
chr1	15943404	15943634	DMR	12	230	185266;185277	0.377513	0.423068	2.64892	0.17	CpG-island	CpG633	CpG633	99.57	63.79		chr9	76065207	76065441	DMR	4	234	15348653;15348656	0.25858	0.587405	3.86727	0.28	Summary	0	0	1			chr19	39170183	39170435	DMR	4	252	7330074;7330077	4.2815	0.631596	4.2815	0.98	postTSS1KB-TES	PAK4	ENSG00000130669	100	0.45
chr1	15943404	15943634	DMR	12	230	185266;185277	0.377513	0.423068	2.64892	0.17	postTSS1KB-TES	ZBTB17	ENSG00000116809	100	0.69		chr9	76065207	76065441	DMR	4	234	15348653;15348656	0.25858	0.587405	3.86727	0.28	postTSS1KB-TES	PCSK5	ENSG00000099139	100	0.05		chr10	132784496	132787571	DMR	343	3075	2004748;2005090	4.27988	0.631432	4.27988	1	Summary	1	1	1
chr4	48341222	48342096	DMR	90	874	11097574;11097663	0.377533	0.423046	2.64878	0	Summary	1	1	0			chr1	228361621	228361671	DMR	3	50	1173231;1173233	0.259284	0.586224	3.85677	0.31	Summary	0	0	1			chr10	132784496	132787571	DMR	343	3075	2004748;2005090	4.27988	0.631432	4.27988	1	CpG-island	CpG6380	CpG6380	100	58.11
chr4	48341222	48342096	DMR	90	874	11097574;11097663	0.377533	0.423046	2.64878	0	CpG-island	CpG36747	CpG36747	100	70.48		chr1	228361621	228361671	DMR	3	50	1173231;1173233	0.259284	0.586224	3.85677	0.31	postTSS1KB-TES	OBSCN	ENSG00000154358	100	0.03		chr10	132784496	132787571	DMR	343	3075	2004748;2005090	4.27988	0.631432	4.27988	1	TSS	NKX6-2	ENSG00000148826	65.04	100
chr4	48341222	48342096	DMR	90	874	11097574;11097663	0.377533	0.423046	2.64878	0	TSS	SLAIN2	ENSG00000109171	100	43.7		chr16	1501706	1501751	DMR	3	45	5018482;5018484	0.25976	0.585428	3.84971	0.09	Summary	0	0	1			chr10	132784496	132787571	DMR	343	3075	2004748;2005090	4.27988	0.631432	4.27988	1	postTSS1KB-TES	NKX6-2	ENSG00000148826	18.08	29.68
chr20_KI270869v1_alt	87922	88109	DMR	5	187	9284721;9284725	0.377623	0.422941	2.64814	0.28	Summary	0	0	0			chr16	1501706	1501751	DMR	3	45	5018482;5018484	0.25976	0.585428	3.84971	0.09	postTSS1KB-TES	TELO2	ENSG00000100726	100	0.28		chr4	110633097	110634763	DMR	47	1666	11312484;11312530	4.26795	0.630219	4.26795	1	Summary	1	0	1
chr17	82440229	82440737	DMR	22	508	6377345;6377366	0.378738	0.421661	2.64035	0.09	Summary	0	0	1			chr18	35581327	35581478	DMR	27	151	6665837;6665863	0.259847	0.585283	3.84843	0.41	Summary	1	1	0			chr4	110633097	110634763	DMR	47	1666	11312484;11312530	4.26795	0.630219	4.26795	1	CpG-island	CpG37421	CpG37421	32.35	100
chr17	82440229	82440737	DMR	22	508	6377345;6377366	0.378738	0.421661	2.64035	0.09	postTSS1KB-TES	HEXDC	ENSG00000169660	100	2.18		chr18	35581327	35581478	DMR	27	151	6665837;6665863	0.259847	0.585283	3.84843	0.41	CpG-island	CpG21848	CpG21848	100	11		chr4	110633097	110634763	DMR	47	1666	11312484;11312530	4.26795	0.630219	4.26795	1	postTSS1KB-TES	PITX2	ENSG00000164093	100	7.03
chr16_KI270853v1_alt	740794	740888	DMR	3	94	5644087;5644089	0.379002	0.421358	2.63851	0.13	Summary	0	0	0			chr18	35581327	35581478	DMR	27	151	6665837;6665863	0.259847	0.585283	3.84843	0.41	TSS	GALNT1	ENSG00000141429	100	7.55		chr5	95730995	95732185	DMR	101	1190	12018153;12018253	4.26383	0.629799	4.26383	0.97	Summary	1	1	2
chr8	144267371	144267579	DMR	5	208	15025289;15025293	0.379597	0.420678	2.63438	0.33	Summary	0	1	2			chr8	142777073	142778359	DMR	96	1286	14997186;14997281	0.259908	0.585181	3.84752	0	Summary	1	1	1			chr5	95730995	95732185	DMR	101	1190	12018153;12018253	4.26383	0.629799	4.26383	0.97	CpG-island	CpG39723	CpG39723	93.45	100
chr8	144267371	144267579	DMR	5	208	15025289;15025293	0.379597	0.420678	2.63438	0.33	TSS	SCX	ENSG00000260428	90.87	9.45		chr8	142777073	142778359	DMR	96	1286	14997186;14997281	0.259908	0.585181	3.84752	0	CpG-island	CpG49893	CpG49893	71.7	81.45		chr5	95730995	95732185	DMR	101	1190	12018153;12018253	4.26383	0.629799	4.26383	0.97	TSS	CTD-2154I11.2	ENSG00000250240	74.79	44.5
chr8	144267371	144267579	DMR	5	208	15025289;15025293	0.379597	0.420678	2.63438	0.33	postTSS1KB-TES	BOP1	ENSG00000261236	100	0.74		chr8	142777073	142778359	DMR	96	1286	14997186;14997281	0.259908	0.585181	3.84752	0	TSS	LYNX1	ENSG00000180155	88.26	56.75		chr5	95730995	95732185	DMR	101	1190	12018153;12018253	4.26383	0.629799	4.26383	0.97	postTSS1KB-TES	CTD-2154I11.2	ENSG00000250240	25.21	1
chr8	144267371	144267579	DMR	5	208	15025289;15025293	0.379597	0.420678	2.63438	0.33	postTSS1KB-TES	SCX	ENSG00000260428	9.13	2.06		chr8	142777073	142778359	DMR	96	1286	14997186;14997281	0.259908	0.585181	3.84752	0	postTSS1KB-TES	LYNX1	ENSG00000180155	11.74	1.17		chr5	95730995	95732185	DMR	101	1190	12018153;12018253	4.26383	0.629799	4.26383	0.97	postTSS1KB-TES	RHOBTB3	ENSG00000164292	100	1.08
chr12	1573533	1574778	DMR	16	1245	2800556;2800571	0.379991	0.420226	2.63164	0	Summary	0	0	2			chr17	2055258	2057546	DMR	220	2288	5699493;5699712	0.26005	0.584944	3.84542	0	Summary	1	0	1			chr1	159854249	159854768	DMR	26	519	871250;871275	4.26205	0.629618	4.26205	0.93	Summary	1	1	2
chr12	1573533	1574778	DMR	16	1245	2800556;2800571	0.379991	0.420226	2.63164	0	postTSS1KB-TES	WNT5B	ENSG00000111186	100	1.07		chr17	2055258	2057546	DMR	220	2288	5699493;5699712	0.26005	0.584944	3.84542	0	CpG-island	CpG18629	CpG18629	100	23.57		chr1	159854249	159854768	DMR	26	519	871250;871275	4.26205	0.629618	4.26205	0.93	CpG-island	CpG3082	CpG3082	100	51.64
chr12	1573533	1574778	DMR	16	1245	2800556;2800571	0.379991	0.420226	2.63164	0	postTSS1KB-TES	FBXL14	ENSG00000171823	100	4.58		chr17	2055258	2057546	DMR	220	2288	5699493;5699712	0.26005	0.584944	3.84542	0	postTSS1KB-TES	HIC1	ENSG00000177374	100	28.29		chr1	159854249	159854768	DMR	26	519	871250;871275	4.26205	0.629618	4.26205	0.93	TSS	C1orf204	ENSG00000188004	81.12	21.05
chr20	63347938	63349148	DMR	42	1210	9262274;9262315	0.380413	0.419744	2.62872	0	Summary	1	0	1			chr1	35573119	35573205	DMR	4	86	356642;356645	0.260194	0.584703	3.84329	0.33	Summary	0	1	1			chr1	159854249	159854768	DMR	26	519	871250;871275	4.26205	0.629618	4.26205	0.93	postTSS1KB-TES	C1orf204	ENSG00000188004	18.88	0.49
chr20	63347938	63349148	DMR	42	1210	9262274;9262315	0.380413	0.419744	2.62872	0	CpG-island	CpG30985	CpG30985	23.39	88.99		chr1	35573119	35573205	DMR	4	86	356642;356645	0.260194	0.584703	3.84329	0.33	TSS	TFAP2E	ENSG00000116819	100	4.3		chr1	159854249	159854768	DMR	26	519	871250;871275	4.26205	0.629618	4.26205	0.93	postTSS1KB-TES	VSIG8	ENSG00000243284	87.09	6.16
chr20	63347938	63349148	DMR	42	1210	9262274;9262315	0.380413	0.419744	2.62872	0	postTSS1KB-TES	CHRNA4	ENSG00000101204	100	3.54		chr1	35573119	35573205	DMR	4	86	356642;356645	0.260194	0.584703	3.84329	0.33	postTSS1KB-TES	RP4-728D4.2	ENSG00000239636	100	1.24		chr18	58170291	58171977	DMR	30	1686	6755392;6755421	4.23577	0.626932	4.23577	1	Summary	0	0	1
chr12	51821111	51821363	DMR	23	252	3045339;3045361	0.380837	0.41926	2.62579	0.28	Summary	1	0	1			chr4	168877414	168878553	DMR	84	1139	11501902;11501985	0.26043	0.584309	3.8398	0.06	Summary	1	0	2			chr18	58170291	58171977	DMR	30	1686	6755392;6755421	4.23577	0.626932	4.23577	1	postTSS1KB-TES	NEDD4L	ENSG00000049759	100	0.47
chr12	51821111	51821363	DMR	23	252	3045339;3045361	0.380837	0.41926	2.62579	0.28	CpG-island	CpG9803	CpG9803	100	12.86		chr4	168877414	168878553	DMR	84	1139	11501902;11501985	0.26043	0.584309	3.8398	0.06	CpG-island	CpG38041	CpG38041	62.77	100		chr9	134421094	134421242	DMR	3	148	15706685;15706687	4.22941	0.626279	4.22941	0.97	Summary	0	0	1
chr12	51821111	51821363	DMR	23	252	3045339;3045361	0.380837	0.41926	2.62579	0.28	postTSS1KB-TES	FIGNL2	ENSG00000261308	100	26.36		chr4	168877414	168878553	DMR	84	1139	11501902;11501985	0.26043	0.584309	3.8398	0.06	postTSS1KB-TES	PALLD	ENSG00000129116	100	0.26		chr9	134421094	134421242	DMR	3	148	15706685;15706687	4.22941	0.626279	4.22941	0.97	postTSS1KB-TES	RXRA	ENSG00000186350	100	0.12
chr9	136856240	136856563	DMR	12	323	15749221;15749232	0.380887	0.419204	2.62545	0.04	Summary	0	0	2			chr4	168877414	168878553	DMR	84	1139	11501902;11501985	0.26043	0.584309	3.8398	0.06	postTSS1KB-TES	CBR4	ENSG00000145439	100	0.78		chr7	64946594	64948463	DMR	52	1869	13824900;13824951	4.22733	0.626066	4.22733	1	Summary	1	0	0
chr9	136856240	136856563	DMR	12	323	15749221;15749232	0.380887	0.419204	2.62545	0.04	postTSS1KB-TES	RABL6	ENSG00000196642	100	0.22		chr7	150505694	150506402	DMR	21	708	14240689;14240709	0.261191	0.583041	3.82861	0	Summary	0	0	0			chr7	64946594	64948463	DMR	52	1869	13824900;13824951	4.22733	0.626066	4.22733	1	CpG-island	CpG46456	CpG46456	37.99	100
chr9	136856240	136856563	DMR	12	323	15749221;15749232	0.380887	0.419204	2.62545	0.04	postTSS1KB-TES	MAMDC4	ENSG00000177943	100	3.65		chr9	37903529	37904001	DMR	37	472	15238157;15238193	0.261206	0.583016	3.82839	0.15	Summary	1	1	1			chr4	153683616	153685369	DMR	87	1753	11453052;11453138	4.2191	0.625219	4.2191	0.95	Summary	1	0	0
chr7	463884	463916	DMR	3	32	13471919;13471921	0.380892	0.419199	2.62542	0.35	Summary	1	0	0			chr9	37903529	37904001	DMR	37	472	15238157;15238193	0.261206	0.583016	3.82839	0.15	CpG-island	CpG50867	CpG50867	77.97	43.55		chr4	153683616	153685369	DMR	87	1753	11453052;11453138	4.2191	0.625219	4.2191	0.95	CpG-island	CpG37875	CpG37875	55.11	100
chr7	463884	463916	DMR	3	32	13471919;13471921	0.380892	0.419199	2.62542	0.35	CpG-island	CpG45247	CpG45247	100	2		chr9	37903529	37904001	DMR	37	472	15238157;15238193	0.261206	0.583016	3.82839	0.15	TSS	SLC25A51	ENSG00000122696	100	23.6		chr2	63047468	63048913	DMR	87	1445	8019420;8019506	4.21492	0.624789	4.21492	0.98	Summary	1	1	1
chr1	3583717	3584446	DMR	20	729	64466;64485	0.381735	0.418238	2.61962	0.09	Summary	1	0	1			chr9	37903529	37904001	DMR	37	472	15238157;15238193	0.261206	0.583016	3.82839	0.15	postTSS1KB-TES	RP11-613M10.9	ENSG00000255872	100	0.1		chr2	63047468	63048913	DMR	87	1445	8019420;8019506	4.21492	0.624789	4.21492	0.98	CpG-island	CpG27186	CpG27186	100	29.16
chr1	3583717	3584446	DMR	20	729	64466;64485	0.381735	0.418238	2.61962	0.09	CpG-island	CpG322	CpG322	25.93	33.27		chr2	241257471	241258473	DMR	16	1002	8838045;8838060	3.82343	0.582453	3.82343	0.91	Summary	0	0	1			chr2	63047468	63048913	DMR	87	1445	8019420;8019506	4.21492	0.624789	4.21492	0.98	TSS	AC009501.4	ENSG00000231609	88.1	63.65
chr1	3583717	3584446	DMR	20	729	64466;64485	0.381735	0.418238	2.61962	0.09	postTSS1KB-TES	MEGF6	ENSG00000162591	100	0.6		chr2	241257471	241258473	DMR	16	1002	8838045;8838060	3.82343	0.582453	3.82343	0.91	postTSS1KB-TES	HDLBP	ENSG00000115677	100	1.13		chr2	63047468	63048913	DMR	87	1445	8019420;8019506	4.21492	0.624789	4.21492	0.98	postTSS1KB-TES	AC009501.4	ENSG00000231609	11.9	4.63
chr2	167564227	167564273	DMR	4	46	8486148;8486151	0.382062	0.417866	2.61737	0	Summary	0	0	0			chr21	44333504	44333544	DMR	3	40	9503344;9503346	0.26214	0.581467	3.81476	0.31	Summary	0	0	2			chr22	46661222	46662178	DMR	21	956	9859294;9859314	4.20903	0.624182	4.20903	0.93	Summary	0	0	1
chr2	234952503	234952583	DMR	11	80	8773934;8773944	0.382941	0.416868	2.61137	0.28	Summary	1	1	0			chr21	44333504	44333544	DMR	3	40	9503344;9503346	0.26214	0.581467	3.81476	0.31	postTSS1KB-TES	C21orf2	ENSG00000160226	100	0.42		chr22	46661222	46662178	DMR	21	956	9859294;9859314	4.20903	0.624182	4.20903	0.93	postTSS1KB-TES	GRAMD4	ENSG00000075240	100	0.93
chr2	234952503	234952583	DMR	11	80	8773934;8773944	0.382941	0.416868	2.61137	0.28	CpG-island	CpG29535	CpG29535	100	4.51		chr21	44333504	44333544	DMR	3	40	9503344;9503346	0.26214	0.581467	3.81476	0.31	postTSS1KB-TES	AP001062.7	ENSG00000184441	100	1.11		chr7	155381690	155382832	DMR	61	1142	14279718;14279778	4.19152	0.622372	4.19152	0.92	Summary	1	1	0
chr2	234952503	234952583	DMR	11	80	8773934;8773944	0.382941	0.416868	2.61137	0.28	TSS	SH3BP4	ENSG00000130147	100	4		chr2	240441337	240441509	DMR	6	172	8825666;8825671	0.262224	0.581328	3.81354	0.06	Summary	0	0	1			chr7	155381690	155382832	DMR	61	1142	14279718;14279778	4.19152	0.622372	4.19152	0.92	CpG-island	CpG47867	CpG47867	75.57	77.05
chr11	66042344	66042503	DMR	3	159	2399456;2399458	0.383331	0.416426	2.60871	0.15	Summary	0	0	1			chr2	240441337	240441509	DMR	6	172	8825666;8825671	0.262224	0.581328	3.81354	0.06	postTSS1KB-TES	GPC1	ENSG00000063660	100	0.55		chr7	155381690	155382832	DMR	61	1142	14279718;14279778	4.19152	0.622372	4.19152	0.92	TSS	AC008060.7	ENSG00000218672	100	57.1
chr11	66042344	66042503	DMR	3	159	2399456;2399458	0.383331	0.416426	2.60871	0.15	postTSS1KB-TES	GAL3ST3	ENSG00000175229	100	2.55		chr12	70243165	70244122	DMR	75	957	3141050;3141124	0.262236	0.581307	3.81335	0.15	Summary	1	2	1			chr16	3012753	3013439	DMR	24	686	5049318;5049341	4.19091	0.622308	4.19091	0.92	Summary	0	1	0
chr2	105054169	105055687	DMR	35	1518	8226546;8226580	0.383446	0.416295	2.60793	0	Summary	0	0	1			chr12	70243165	70244122	DMR	75	957	3141050;3141124	0.262236	0.581307	3.81335	0.15	CpG-island	CpG10221	CpG10221	84.01	71.02		chr16	3012753	3013439	DMR	24	686	5049318;5049341	4.19091	0.622308	4.19091	0.92	TSS	CLDN9	ENSG00000213937	100	34.3
chr2	105054169	105055687	DMR	35	1518	8226546;8226580	0.383446	0.416295	2.60793	0	postTSS1KB-TES	MRPS9	ENSG00000135972	100	2.49		chr12	70243165	70244122	DMR	75	957	3141050;3141124	0.262236	0.581307	3.81335	0.15	TSS	RP11-611E13.2	ENSG00000257815	100	47.85		chr12	24902446	24902935	DMR	20	489	2919985;2920004	4.18473	0.621668	4.18473	0.92	Summary	1	1	1
chr8	144392099	144392124	DMR	4	25	15028435;15028438	0.383528	0.416202	2.60737	0.09	Summary	1	0	1			chr12	70243165	70244122	DMR	75	957	3141050;3141124	0.262236	0.581307	3.81335	0.15	TSS	CNOT2	ENSG00000111596	86.62	41.45		chr12	24902446	24902935	DMR	20	489	2919985;2920004	4.18473	0.621668	4.18473	0.92	CpG-island	CpG9399	CpG9399	55.21	41.73
chr8	144392099	144392124	DMR	4	25	15028435;15028438	0.383528	0.416202	2.60737	0.09	CpG-island	CpG50036	CpG50036	100	0.82		chr12	70243165	70244122	DMR	75	957	3141050;3141124	0.262236	0.581307	3.81335	0.15	postTSS1KB-TES	CNOT2	ENSG00000111596	13.38	0.12		chr12	24902446	24902935	DMR	20	489	2919985;2920004	4.18473	0.621668	4.18473	0.92	TSS	RP11-662I13.3	ENSG00000278969	100	24.45
chr8	144392099	144392124	DMR	4	25	15028435;15028438	0.383528	0.416202	2.60737	0.09	postTSS1KB-TES	ADCK5	ENSG00000173137	100	0.13		chr16	46428618	46428937	DMR	32	319	5313123;5313154	0.2624	0.581037	3.81098	0.06	Summary	1	0	0			chr12	24902446	24902935	DMR	20	489	2919985;2920004	4.18473	0.621668	4.18473	0.92	postTSS1KB-TES	BCAT1	ENSG00000060982	100	0.35
chr14	105234844	105241179	DMR	134	6335	4386671;4386804	0.384144	0.415506	2.60319	0.07	Summary	0	0	1			chr16	46428618	46428937	DMR	32	319	5313123;5313154	0.2624	0.581037	3.81098	0.06	CpG-island	CpG17314	CpG17314	100	21.04		chr2	66426502	66426560	DMR	7	58	8036118;8036124	4.1836	0.62155	4.1836	0.83	Summary	1	0	0
chr14	105234844	105241179	DMR	134	6335	4386671;4386804	0.384144	0.415506	2.60319	0.07	postTSS1KB-TES	BRF1	ENSG00000185024	100	6.02		chr8_KI270901v1_alt	47669	47778	DMR	8	109	15082777;15082784	0.26273	0.580491	3.80619	0.13	Summary	1	0	0			chr2	66426502	66426560	DMR	7	58	8036118;8036124	4.1836	0.62155	4.1836	0.83	CpG-island	CpG27244	CpG27244	100	3.8
chr20	61977235	61977663	DMR	11	428	9235385;9235395	0.384268	0.415366	2.60235	0.15	Summary	1	0	1			chr8_KI270901v1_alt	47669	47778	DMR	8	109	15082777;15082784	0.26273	0.580491	3.80619	0.13	CpG-island	CpG50296	CpG50296	100	30.79		chr11	639424	641111	DMR	133	1687	2043018;2043150	4.17672	0.620835	4.17672	1	Summary	1	0	1
chr20	61977235	61977663	DMR	11	428	9235385;9235395	0.384268	0.415366	2.60235	0.15	CpG-island	CpG30863	CpG30863	9.35	15.94		chr22	37466686	37466805	DMR	7	119	9750008;9750014	3.80186	0.579996	3.80186	0.89	Summary	0	0	0			chr11	639424	641111	DMR	133	1687	2043018;2043150	4.17672	0.620835	4.17672	1	CpG-island	CpG6586	CpG6586	71.37	28.71
chr20	61977235	61977663	DMR	11	428	9235385;9235395	0.384268	0.415366	2.60235	0.15	postTSS1KB-TES	TAF4	ENSG00000130699	100	0.38		chr5	179796196	179796814	DMR	58	618	12397162;12397219	0.263101	0.579878	3.80082	0.15	Summary	1	0	2			chr11	639424	641111	DMR	133	1687	2043018;2043150	4.17672	0.620835	4.17672	1	postTSS1KB-TES	DRD4	ENSG00000069696	75.99	53.13
chr10_KI270824v1_alt	125748	125858	DMR	15	110	2028942;2028956	0.384506	0.415097	2.60074	0.11	Summary	1	0	0			chr5	179796196	179796814	DMR	58	618	12397162;12397219	0.263101	0.579878	3.80082	0.15	CpG-island	CpG40979	CpG40979	100	50.78		chr2	111118356	111120280	DMR	102	1924	8260795;8260896	4.17358	0.620509	4.17358	1	Summary	1	1	0
chr10_KI270824v1_alt	125748	125858	DMR	15	110	2028942;2028956	0.384506	0.415097	2.60074	0.11	CpG-island	CpG6517	CpG6517	100	5.94		chr5	179796196	179796814	DMR	58	618	12397162;12397219	0.263101	0.579878	3.80082	0.15	postTSS1KB-TES	MAML1	ENSG00000161021	50.97	0.5		chr2	111118356	111120280	DMR	102	1924	8260795;8260896	4.17358	0.620509	4.17358	1	CpG-island	CpG27871	CpG27871	100	33.41
chr14_GL000225v1_random	60233	60479	DMR	3	246	4406184;4406186	0.385032	0.414503	2.59718	0.17	Summary	0	1	0			chr5	179796196	179796814	DMR	58	618	12397162;12397219	0.263101	0.579878	3.80082	0.15	postTSS1KB-TES	LTC4S	ENSG00000213316	72.98	27.05		chr2	111118356	111120280	DMR	102	1924	8260795;8260896	4.17358	0.620509	4.17358	1	TSS	BCL2L11	ENSG00000153094	98.86	95.1
chr14_GL000225v1_random	60233	60479	DMR	3	246	4406184;4406186	0.385032	0.414503	2.59718	0.17	TSS	AL671532.6	ENSG00000277384	88.62	10.9		chr1	9038757	9038905	DMR	3	148	119965;119967	0.263148	0.579799	3.80014	0.11	Summary	0	0	1			chr11	88508797	88509564	DMR	62	767	2542825;2542886	4.17352	0.620503	4.17352	1	Summary	1	0	2
chr7	26147638	26147913	DMR	11	275	13632420;13632430	0.385597	0.413866	2.59338	0	Summary	1	0	0			chr1	9038757	9038905	DMR	3	148	119965;119967	0.263148	0.579799	3.80014	0.11	postTSS1KB-TES	SLC2A5	ENSG00000142583	100	0.28		chr11	88508797	88509564	DMR	62	767	2542825;2542886	4.17352	0.620503	4.17352	1	CpG-island	CpG8200	CpG8200	77.84	70.07
chr7	26147638	26147913	DMR	11	275	13632420;13632430	0.385597	0.413866	2.59338	0	CpG-island	CpG45909	CpG45909	74.18	86.44		chr4	187505975	187506174	DMR	7	199	11584531;11584537	0.263579	0.57909	3.79394	0.11	Summary	1	0	0			chr11	88508797	88509564	DMR	62	767	2542825;2542886	4.17352	0.620503	4.17352	1	postTSS1KB-TES	GRM5	ENSG00000168959	100	0.14
chr19	2772162	2774748	DMR	118	2586	6951294;6951411	0.385617	0.413844	2.59325	0.04	Summary	1	0	1			chr4	187505975	187506174	DMR	7	199	11584531;11584537	0.263579	0.57909	3.79394	0.11	CpG-island	CpG38325	CpG38325	26.63	5.86		chr11	88508797	88509564	DMR	62	767	2542825;2542886	4.17352	0.620503	4.17352	1	postTSS1KB-TES	GRM5-AS1	ENSG00000255082	100	4.15
chr19	2772162	2774748	DMR	118	2586	6951294;6951411	0.385617	0.413844	2.59325	0.04	CpG-island	CpG23034	CpG23034	68.83	100		chr12	114664732	114665966	DMR	63	1234	3322556;3322618	0.26373	0.578841	3.79176	0.06	Summary	1	0	0			chr1	229067797	229068584	DMR	10	787	1180558;1180567	4.17254	0.6204	4.17254	0.95	Summary	0	0	0
chr19	2772162	2774748	DMR	118	2586	6951294;6951411	0.385617	0.413844	2.59325	0.04	postTSS1KB-TES	SGTA	ENSG00000104969	100	9.35		chr12	114664732	114665966	DMR	63	1234	3322556;3322618	0.26373	0.578841	3.79176	0.06	CpG-island	CpG10779	CpG10779	87.84	83.71		chr15	43746720	43747155	DMR	21	435	4590896;4590916	4.1629	0.619395	4.1629	0.93	Summary	1	2	0
chr15	62333115	62333322	DMR	7	207	4674307;4674313	0.386379	0.412986	2.58813	0.33	Summary	1	0	0			chr10	104641064	104641579	DMR	58	515	1832729;1832786	0.263829	0.578677	3.79033	0.13	Summary	1	1	0			chr15	43746720	43747155	DMR	21	435	4590896;4590916	4.1629	0.619395	4.1629	0.93	CpG-island	CpG14994	CpG14994	46.9	25
chr15	62333115	62333322	DMR	7	207	4674307;4674313	0.386379	0.412986	2.58813	0.33	CpG-island	CpG15258	CpG15258	28.5	5.74		chr10	104641064	104641579	DMR	58	515	1832729;1832786	0.263829	0.578677	3.79033	0.13	CpG-island	CpG5958	CpG5958	100	15.87		chr15	43746720	43747155	DMR	21	435	4590896;4590916	4.1629	0.619395	4.1629	0.93	TSS	CATSPER2P1	ENSG00000205771	100	21.75
chr13	113010930	113013587	DMR	112	2657	3898520;3898631	0.386395	0.412968	2.58802	0	Summary	1	0	1			chr10	104641064	104641579	DMR	58	515	1832729;1832786	0.263829	0.578677	3.79033	0.13	TSS	SORCS3	ENSG00000156395	100	25.75		chr15	43746720	43747155	DMR	21	435	4590896;4590916	4.1629	0.619395	4.1629	0.93	TSS	PDIA3	ENSG00000167004	100	21.75
chr13	113010930	113013587	DMR	112	2657	3898520;3898631	0.386395	0.412968	2.58802	0	CpG-island	CpG12707	CpG12707	50.55	100		chr10	48449932	48450050	DMR	3	118	1557911;1557913	0.264619	0.577379	3.77902	0.17	Summary	0	0	1			chr13	19778411	19778463	DMR	4	52	3518838;3518841	4.16253	0.619357	4.16253	0.97	Summary	0	0	1
chr13	113010930	113013587	DMR	112	2657	3898520;3898631	0.386395	0.412968	2.58802	0	postTSS1KB-TES	MCF2L	ENSG00000126217	100	1.3		chr10	48449932	48450050	DMR	3	118	1557911;1557913	0.264619	0.577379	3.77902	0.17	postTSS1KB-TES	ARHGAP22	ENSG00000128805	100	0.06		chr13	19778411	19778463	DMR	4	52	3518838;3518841	4.16253	0.619357	4.16253	0.97	postTSS1KB-TES	PSPC1	ENSG00000121390	100	0.05
chr19	3179520	3179653	DMR	7	133	6958623;6958629	0.387418	0.41182	2.58119	0.39	Summary	1	0	1			chr19	49888662	49888704	DMR	3	42	7454085;7454087	0.264626	0.577368	3.77892	0.06	Summary	1	1	1			chr7	29565703	29566963	DMR	54	1260	13652039;13652092	4.16088	0.619185	4.16088	1	Summary	1	0	1
chr19	3179520	3179653	DMR	7	133	6958623;6958629	0.387418	0.41182	2.58119	0.39	CpG-island	CpG23079	CpG23079	100	10.68		chr19	49888662	49888704	DMR	3	42	7454085;7454087	0.264626	0.577368	3.77892	0.06	CpG-island	CpG25322	CpG25322	100	6.43		chr7	29565703	29566963	DMR	54	1260	13652039;13652092	4.16088	0.619185	4.16088	1	CpG-island	CpG46000	CpG46000	36.75	100
chr19	3179520	3179653	DMR	7	133	6958623;6958629	0.387418	0.41182	2.58119	0.39	postTSS1KB-TES	S1PR4	ENSG00000125910	100	1.9		chr19	49888662	49888704	DMR	3	42	7454085;7454087	0.264626	0.577368	3.77892	0.06	TSS	MIR4750	ENSG00000263462	100	2.1		chr7	29565703	29566963	DMR	54	1260	13652039;13652092	4.16088	0.619185	4.16088	1	postTSS1KB-TES	PRR15	ENSG00000176532	100	50.72
chr3	44579618	44581178	DMR	58	1560	10152805;10152862	0.387907	0.411272	2.57793	0.02	Summary	1	1	5			chr19	49888662	49888704	DMR	3	42	7454085;7454087	0.264626	0.577368	3.77892	0.06	postTSS1KB-TES	TBC1D17	ENSG00000104946	100	0.41		chr18	35267234	35267680	DMR	40	446	6664392;6664431	4.1595	0.619041	4.1595	1	Summary	1	1	1
chr3	44579618	44581178	DMR	58	1560	10152805;10152862	0.387907	0.411272	2.57793	0.02	CpG-island	CpG33747	CpG33747	25.96	67.39		chr19	40716271	40717119	DMR	43	848	7346975;7347017	0.264737	0.577185	3.77733	0.07	Summary	1	1	1			chr18	35267234	35267680	DMR	40	446	6664392;6664431	4.1595	0.619041	4.1595	1	CpG-island	CpG21840	CpG21840	80.72	42.55
chr3	44579618	44581178	DMR	58	1560	10152805;10152862	0.387907	0.411272	2.57793	0.02	TSS	MPRIPP1	ENSG00000214820	73.85	57.6		chr19	40716271	40717119	DMR	43	848	7346975;7347017	0.264737	0.577185	3.77733	0.07	CpG-island	CpG24758	CpG24758	50.24	57.88		chr18	35267234	35267680	DMR	40	446	6664392;6664431	4.1595	0.619041	4.1595	1	TSS	RP11-158H5.8	ENSG00000274184	100	22.3
chr3	44579618	44581178	DMR	58	1560	10152805;10152862	0.387907	0.411272	2.57793	0.02	postTSS1KB-TES	ZKSCAN7	ENSG00000196345	100	5.72		chr19	40716271	40717119	DMR	43	848	7346975;7347017	0.264737	0.577185	3.77733	0.07	TSS	ITPKC	ENSG00000086544	100	42.4		chr18	35267234	35267680	DMR	40	446	6664392;6664431	4.1595	0.619041	4.1595	1	postTSS1KB-TES	ZSCAN30	ENSG00000186814	100	1.17
chr3	44579618	44581178	DMR	58	1560	10152805;10152862	0.387907	0.411272	2.57793	0.02	postTSS1KB-TES	RP11-944L7.4	ENSG00000236869	100	1.23		chr19	40716271	40717119	DMR	43	848	7346975;7347017	0.264737	0.577185	3.77733	0.07	postTSS1KB-TES	ADCK4	ENSG00000123815	100	3.3		chr21	45364685	45364877	DMR	7	192	9518289;9518295	4.15257	0.618317	4.15257	0.77	Summary	0	0	0
chr3	44579618	44581178	DMR	58	1560	10152805;10152862	0.387907	0.411272	2.57793	0.02	postTSS1KB-TES	RP11-944L7.5	ENSG00000273303	100	5.65		chr19	37298834	37298861	DMR	4	27	7308918;7308921	0.264755	0.577156	3.77708	0	Summary	1	0	0			chr12	57220239	57220355	DMR	13	116	3089342;3089354	4.15189	0.618246	4.15189	0.93	Summary	1	0	1
chr3	44579618	44581178	DMR	58	1560	10152805;10152862	0.387907	0.411272	2.57793	0.02	postTSS1KB-TES	ZNF660	ENSG00000144792	100	7.62		chr19	37298834	37298861	DMR	4	27	7308918;7308921	0.264755	0.577156	3.77708	0	CpG-island	CpG24568	CpG24568	100	0.08		chr12	57220239	57220355	DMR	13	116	3089342;3089354	4.15189	0.618246	4.15189	0.93	CpG-island	CpG10034	CpG10034	100	48.33
chr3	44579618	44581178	DMR	58	1560	10152805;10152862	0.387907	0.411272	2.57793	0.02	postTSS1KB-TES	MPRIPP1	ENSG00000214820	5.64	100		chr1	125086549	125086566	DMR	3	17	759101;759103	0.264819	0.57705	3.77616	0.2	Summary	1	0	0			chr12	57220239	57220355	DMR	13	116	3089342;3089354	4.15189	0.618246	4.15189	0.93	postTSS1KB-TES	NXPH4	ENSG00000182379	100	1.34
chr4	189307206	189309368	DMR	117	2162	11594689;11594805	0.388442	0.410673	2.57438	0.19	Summary	1	0	0			chr1	125086549	125086566	DMR	3	17	759101;759103	0.264819	0.57705	3.77616	0.2	CpG-island	CpG2542	CpG2542	100	0.67		chr22	50699061	50699460	DMR	3	399	9912368;9912370	4.1517	0.618226	4.1517	0.78	Summary	0	0	1
chr4	189307206	189309368	DMR	117	2162	11594689;11594805	0.388442	0.410673	2.57438	0.19	CpG-island	CpG38373	CpG38373	90.75	87.67		chr7	1377576	1378315	DMR	10	739	13491960;13491969	3.77189	0.576559	3.77189	0.96	Summary	0	0	0			chr22	50699061	50699460	DMR	3	399	9912368;9912370	4.1517	0.618226	4.1517	0.78	postTSS1KB-TES	SHANK3	ENSG00000251322	100	0.69
chr11	1286555	1288625	DMR	89	2070	2056914;2057002	0.389956	0.408985	2.56439	0.09	Summary	1	0	1			chr17	80749541	80749622	DMR	4	81	6341073;6341076	0.265221	0.576392	3.77044	0.02	Summary	0	0	1			chr10	117240816	117242080	DMR	113	1264	1885266;1885378	4.15012	0.61806	4.15012	0.93	Summary	1	2	1
chr11	1286555	1288625	DMR	89	2070	2056914;2057002	0.389956	0.408985	2.56439	0.09	CpG-island	CpG6659	CpG6659	21.88	100		chr17	80749541	80749622	DMR	4	81	6341073;6341076	0.265221	0.576392	3.77044	0.02	postTSS1KB-TES	RPTOR	ENSG00000141564	100	0.02		chr10	117240816	117242080	DMR	113	1264	1885266;1885378	4.15012	0.61806	4.15012	0.93	CpG-island	CpG6097	CpG6097	86.63	100
chr11	1286555	1288625	DMR	89	2070	2056914;2057002	0.389956	0.408985	2.56439	0.09	postTSS1KB-TES	TOLLIP	ENSG00000078902	100	6.04		chr4	153683616	153685051	DMR	86	1435	11453052;11453137	0.265359	0.576167	3.76848	0.11	Summary	1	0	0			chr10	117240816	117242080	DMR	113	1264	1885266;1885378	4.15012	0.61806	4.15012	0.93	TSS	RP11-501J20.5	ENSG00000225936	91.53	57.85
chr19	5904055	5904529	DMR	17	474	7007493;7007509	0.390746	0.408106	2.55921	0.11	Summary	1	4	0			chr4	153683616	153685051	DMR	86	1435	11453052;11453137	0.265359	0.576167	3.76848	0.11	CpG-island	CpG37875	CpG37875	67.32	100		chr10	117240816	117242080	DMR	113	1264	1885266;1885378	4.15012	0.61806	4.15012	0.93	TSS	SLC18A2	ENSG00000165646	100	63.2
chr19	5904055	5904529	DMR	17	474	7007493;7007509	0.390746	0.408106	2.55921	0.11	CpG-island	CpG23375	CpG23375	100	27.34		chr1	631080	632060	DMR	22	980	3401;3422	3.76654	0.575943	3.76654	0.96	Summary	0	4	1			chr10	117240816	117242080	DMR	113	1264	1885266;1885378	4.15012	0.61806	4.15012	0.93	postTSS1KB-TES	RP11-501J20.5	ENSG00000225936	8.47	8.09
chr19	5904055	5904529	DMR	17	474	7007493;7007509	0.390746	0.408106	2.55921	0.11	TSS	AC024592.12	ENSG00000267740	100	23.7		chr1	631080	632060	DMR	22	980	3401;3422	3.76654	0.575943	3.76654	0.96	TSS	AC114498.1	ENSG00000276171	83.27	40.8		chr7	101201351	101203040	DMR	72	1689	14018779;14018850	4.13866	0.61686	4.13866	0.98	Summary	1	2	1
chr19	5904055	5904529	DMR	17	474	7007493;7007509	0.390746	0.408106	2.55921	0.11	TSS	NDUFA11	ENSG00000174886	100	23.7		chr1	631080	632060	DMR	22	980	3401;3422	3.76654	0.575943	3.76654	0.96	TSS	RP5-857K21.6	ENSG00000237973	100	49		chr7	101201351	101203040	DMR	72	1689	14018779;14018850	4.13866	0.61686	4.13866	0.98	CpG-island	CpG47046	CpG47046	40.02	100
chr19	5904055	5904529	DMR	17	474	7007493;7007509	0.390746	0.408106	2.55921	0.11	TSS	AC104532.2	ENSG00000267314	100	23.7		chr1	631080	632060	DMR	22	980	3401;3422	3.76654	0.575943	3.76654	0.96	TSS	MIR6723	ENSG00000278791	66.02	32.35		chr7	101201351	101203040	DMR	72	1689	14018779;14018850	4.13866	0.61686	4.13866	0.98	TSS	MOGAT3	ENSG00000106384	39.67	33.5
chr19	5904055	5904529	DMR	17	474	7007493;7007509	0.390746	0.408106	2.55921	0.11	TSS	VMAC	ENSG00000187650	100	23.7		chr1	631080	632060	DMR	22	980	3401;3422	3.76654	0.575943	3.76654	0.96	TSS	RP5-857K21.7	ENSG00000229344	30.92	15.15		chr7	101201351	101203040	DMR	72	1689	14018779;14018850	4.13866	0.61686	4.13866	0.98	TSS	DGAT2L7P	ENSG00000205267	30.43	25.7
chr10	132785124	132785709	DMR	63	585	2004811;2004873	0.390919	0.407914	2.55808	0.17	Summary	1	1	0			chr1	631080	632060	DMR	22	980	3401;3422	3.76654	0.575943	3.76654	0.96	postTSS1KB-TES	RP5-857K21.4	ENSG00000230021	100	0.8		chr7	101201351	101203040	DMR	72	1689	14018779;14018850	4.13866	0.61686	4.13866	0.98	postTSS1KB-TES	DGAT2L7P	ENSG00000205267	42.45	100
chr10	132785124	132785709	DMR	63	585	2004811;2004873	0.390919	0.407914	2.55808	0.17	CpG-island	CpG6380	CpG6380	100	11.05		chr7	21426960	21428397	DMR	111	1437	13609917;13610027	0.265516	0.57591	3.76625	0.02	Summary	1	1	0			chr8	64369994	64370771	DMR	35	777	14685393;14685427	4.13705	0.616691	4.13705	0.95	Summary	1	0	0
chr10	132785124	132785709	DMR	63	585	2004811;2004873	0.390919	0.407914	2.55808	0.17	TSS	NKX6-2	ENSG00000148826	100	29.25		chr7	21426960	21428397	DMR	111	1437	13609917;13610027	0.265516	0.57591	3.76625	0.02	CpG-island	CpG45837	CpG45837	88.1	100		chr8	64369994	64370771	DMR	35	777	14685393;14685427	4.13705	0.616691	4.13705	0.95	CpG-island	CpG49019	CpG49019	63.32	43.16
chr10_KI270824v1_alt	125493	125533	DMR	6	40	2028913;2028918	0.390967	0.40786	2.55776	0.33	Summary	1	0	0			chr7	21426960	21428397	DMR	111	1437	13609917;13610027	0.265516	0.57591	3.76625	0.02	TSS	SP4	ENSG00000105866	94.85	68.15		chr7	738847	739641	DMR	19	794	13477266;13477284	4.1315	0.616108	4.1315	0.9	Summary	0	0	1
chr10_KI270824v1_alt	125493	125533	DMR	6	40	2028913;2028918	0.390967	0.40786	2.55776	0.33	CpG-island	CpG6517	CpG6517	100	2.16		chr13	101915700	101917282	DMR	122	1582	3836771;3836892	0.266038	0.575056	3.75886	0.06	Summary	1	0	1			chr7	738847	739641	DMR	19	794	13477266;13477284	4.1315	0.616108	4.1315	0.9	postTSS1KB-TES	DNAAF5	ENSG00000164818	100	1.35
chr4	888004	889977	DMR	59	1973	10854899;10854957	0.391011	0.407812	2.55748	0	Summary	0	0	1			chr13	101915700	101917282	DMR	122	1582	3836771;3836892	0.266038	0.575056	3.75886	0.06	CpG-island	CpG12497	CpG12497	71.43	100		chr8	143420295	143421494	DMR	54	1199	15006640;15006693	4.12997	0.615946	4.12997	0.97	Summary	1	0	1
chr4	888004	889977	DMR	59	1973	10854899;10854957	0.391011	0.407812	2.55748	0	postTSS1KB-TES	GAK	ENSG00000178950	100	2.4		chr13	101915700	101917282	DMR	122	1582	3836771;3836892	0.266038	0.575056	3.75886	0.06	postTSS1KB-TES	FGF14	ENSG00000102466	100	0.23		chr8	143420295	143421494	DMR	54	1199	15006640;15006693	4.12997	0.615946	4.12997	0.97	CpG-island	CpG49931	CpG49931	20.35	62.89
chr16	66605322	66605390	DMR	9	68	5413126;5413134	0.39134	0.407445	2.55532	0.13	Summary	1	0	1			chr20	29301940	29301998	DMR	4	58	9002551;9002554	0.266277	0.574667	3.75549	0.17	Summary	1	0	0			chr8	143420295	143421494	DMR	54	1199	15006640;15006693	4.12997	0.615946	4.12997	0.97	postTSS1KB-TES	MAFA	ENSG00000182759	100	11.73
chr16	66605322	66605390	DMR	9	68	5413126;5413134	0.39134	0.407445	2.55532	0.13	CpG-island	CpG17586	CpG17586	100	4.44		chr20	29301940	29301998	DMR	4	58	9002551;9002554	0.266277	0.574667	3.75549	0.17	CpG-island	CpG30199	CpG30199	100	3.03		chr12	46830976	46831578	DMR	35	602	3009254;3009288	4.12354	0.61527	4.12354	0.9	Summary	1	1	2
chr16	66605322	66605390	DMR	9	68	5413126;5413134	0.39134	0.407445	2.55532	0.13	postTSS1KB-TES	CMTM3	ENSG00000140931	100	0.75		chr18	47247742	47249004	DMR	111	1262	6706668;6706778	0.267039	0.573425	3.74477	0.02	Summary	1	1	1			chr12	46830976	46831578	DMR	35	602	3009254;3009288	4.12354	0.61527	4.12354	0.9	CpG-island	CpG9644	CpG9644	74.58	59.71
chr16	785483	786053	DMR	22	570	4999302;4999323	0.391823	0.406911	2.55218	0.07	Summary	0	0	1			chr18	47247742	47249004	DMR	111	1262	6706668;6706778	0.267039	0.573425	3.74477	0.02	CpG-island	CpG21971	CpG21971	100	48.82		chr12	46830976	46831578	DMR	35	602	3009254;3009288	4.12354	0.61527	4.12354	0.9	TSS	SLC38A4	ENSG00000139209	28.24	8.5
chr16	785483	786053	DMR	22	570	4999302;4999323	0.391823	0.406911	2.55218	0.07	postTSS1KB-TES	RPUSD1	ENSG00000007376	100	23.52		chr18	47247742	47249004	DMR	111	1262	6706668;6706778	0.267039	0.573425	3.74477	0.02	TSS	SKOR2	ENSG00000215474	65.06	41.05		chr12	46830976	46831578	DMR	35	602	3009254;3009288	4.12354	0.61527	4.12354	0.9	postTSS1KB-TES	RP11-96H19.1	ENSG00000257261	100	0.12
chr8	47765083	47765315	DMR	4	232	14619747;14619750	2.55208	0.406894	2.55208	0.74	Summary	0	0	0			chr18	47247742	47249004	DMR	111	1262	6706668;6706778	0.267039	0.573425	3.74477	0.02	postTSS1KB-TES	SKOR2	ENSG00000215474	34.94	1.22		chr12	46830976	46831578	DMR	35	602	3009254;3009288	4.12354	0.61527	4.12354	0.9	postTSS1KB-TES	SLC38A4	ENSG00000139209	71.76	0.65
chr19	578267	578316	DMR	4	49	6893634;6893637	0.392806	0.405822	2.54578	0.17	Summary	1	0	1			chr9	136434444	136434496	DMR	5	52	15739088;15739092	0.26727	0.57305	3.74153	0.13	Summary	1	0	1			chr17	57045362	57047292	DMR	92	1930	6140889;6140980	4.11727	0.614609	4.11727	1	Summary	1	1	1
chr19	578267	578316	DMR	4	49	6893634;6893637	0.392806	0.405822	2.54578	0.17	CpG-island	CpG22620	CpG22620	100	7.14		chr9	136434444	136434496	DMR	5	52	15739088;15739092	0.26727	0.57305	3.74153	0.13	CpG-island	CpG52382	CpG52382	100	23.53		chr17	57045362	57047292	DMR	92	1930	6140889;6140980	4.11727	0.614609	4.11727	1	CpG-island	CpG20172	CpG20172	63.37	100
chr19	578267	578316	DMR	4	49	6893634;6893637	0.392806	0.405822	2.54578	0.17	postTSS1KB-TES	BSG	ENSG00000172270	100	0.44		chr9	136434444	136434496	DMR	5	52	15739088;15739092	0.26727	0.57305	3.74153	0.13	postTSS1KB-TES	INPP5E	ENSG00000148384	100	0.51		chr17	57045362	57047292	DMR	92	1930	6140889;6140980	4.11727	0.614609	4.11727	1	TSS	RNF126P1	ENSG00000261192	57.82	55.8
chr17	2055506	2059335	DMR	333	3829	5699518;5699850	0.392974	0.405637	2.5447	0	Summary	1	0	1			chr5	3595733	3596217	DMR	65	484	11662074;11662138	0.267279	0.573035	3.74141	0.28	Summary	1	1	1			chr17	57045362	57047292	DMR	92	1930	6140889;6140980	4.11727	0.614609	4.11727	1	postTSS1KB-TES	RNF126P1	ENSG00000261192	16.53	100
chr17	2055506	2059335	DMR	333	3829	5699518;5699850	0.392974	0.405637	2.5447	0	CpG-island	CpG18629	CpG18629	99.97	39.43		chr5	3595733	3596217	DMR	65	484	11662074;11662138	0.267279	0.573035	3.74141	0.28	CpG-island	CpG38650	CpG38650	100	5.51		chr2	85437614	85437992	DMR	34	378	8116828;8116861	4.08756	0.611465	4.08756	0.9	Summary	1	0	0
chr17	2055506	2059335	DMR	333	3829	5699518;5699850	0.392974	0.405637	2.5447	0	postTSS1KB-TES	HIC1	ENSG00000177374	100	47.35		chr5	3595733	3596217	DMR	65	484	11662074;11662138	0.267279	0.573035	3.74141	0.28	TSS	IRX1	ENSG00000170549	100	24.2		chr2	85437614	85437992	DMR	34	378	8116828;8116861	4.08756	0.611465	4.08756	0.9	CpG-island	CpG27514	CpG27514	100	69.36
chr13	114198960	114200724	DMR	165	1764	3918006;3918170	0.393628	0.404915	2.54047	0.07	Summary	1	0	0			chr5	3595733	3596217	DMR	65	484	11662074;11662138	0.267279	0.573035	3.74141	0.28	postTSS1KB-TES	CTD-2012M11.3	ENSG00000259603	1.24	0.2		chr20	36977701	36977946	DMR	6	245	9063330;9063335	4.08521	0.611214	4.08521	0.83	Summary	0	0	0
chr13	114198960	114200724	DMR	165	1764	3918006;3918170	0.393628	0.404915	2.54047	0.07	CpG-island	CpG12841	CpG12841	79.65	80.75		chr4	786155	786805	DMR	59	650	10852745;10852803	0.267658	0.572419	3.73611	0.13	Summary	1	0	1			chr8	142390078	142391727	DMR	44	1649	14990967;14991010	4.0814	0.610809	4.0814	1	Summary	1	0	1
chr7	132983999	132984036	DMR	3	37	14151326;14151328	0.394348	0.404121	2.53583	0.22	Summary	0	0	1			chr4	786155	786805	DMR	59	650	10852745;10852803	0.267658	0.572419	3.73611	0.13	CpG-island	CpG35973	CpG35973	99.85	33.61		chr8	142390078	142391727	DMR	44	1649	14990967;14991010	4.0814	0.610809	4.0814	1	CpG-island	CpG49868	CpG49868	36.39	100
chr7	132983999	132984036	DMR	3	37	14151326;14151328	0.394348	0.404121	2.53583	0.22	postTSS1KB-TES	CHCHD3	ENSG00000106554	100	0.01		chr4	786155	786805	DMR	59	650	10852745;10852803	0.267658	0.572419	3.73611	0.13	postTSS1KB-TES	CPLX1	ENSG00000168993	100	1.62		chr8	142390078	142391727	DMR	44	1649	14990967;14991010	4.0814	0.610809	4.0814	1	postTSS1KB-TES	TSNARE1	ENSG00000171045	100	0.87
chr14	92718346	92719404	DMR	37	1058	4272921;4272957	0.394354	0.404113	2.53579	0	Summary	0	0	1			chr18	78993865	78993969	DMR	10	104	6852310;6852319	0.26788	0.57206	3.73302	0.02	Summary	1	0	1			chr12	34345284	34345343	DMR	5	59	2962321;2962325	4.06794	0.609374	4.06794	0.83	Summary	0	0	0
chr14	92718346	92719404	DMR	37	1058	4272921;4272957	0.394354	0.404113	2.53579	0	postTSS1KB-TES	LGMN	ENSG00000100600	100	2.41		chr18	78993865	78993969	DMR	10	104	6852310;6852319	0.26788	0.57206	3.73302	0.02	CpG-island	CpG22386	CpG22386	100	2.88		chr17	79841066	79844264	DMR	182	3198	6327958;6328139	4.06363	0.608915	4.06363	1	Summary	1	0	0
chr14_KI270724v1_random	1194	1241	DMR	7	47	4408669;4408675	0.394501	0.403952	2.53485	0.09	Summary	0	1	0			chr18	78993865	78993969	DMR	10	104	6852310;6852319	0.26788	0.57206	3.73302	0.02	postTSS1KB-TES	SALL3	ENSG00000256463	100	0.49		chr17	79841066	79844264	DMR	182	3198	6327958;6328139	4.06363	0.608915	4.06363	1	CpG-island	CpG20717	CpG20717	100	24.2
chr14_KI270724v1_random	1194	1241	DMR	7	47	4408669;4408675	0.394501	0.403952	2.53485	0.09	TSS	AC242209.2	ENSG00000277107	100	2.35		chr9	96417542	96419441	DMR	191	1899	15457642;15457832	0.267895	0.572035	3.7328	0.02	Summary	1	1	0			chr5	1058731	1058839	DMR	8	108	11632951;11632958	4.05864	0.608381	4.05864	0.97	Summary	0	0	1
chr22	19726855	19727134	DMR	16	279	9601266;9601281	0.394714	0.403717	2.53348	0.11	Summary	1	0	0			chr9	96417542	96419441	DMR	191	1899	15457642;15457832	0.267895	0.572035	3.7328	0.02	CpG-island	CpG51546	CpG51546	100	82.1		chr5	1058731	1058839	DMR	8	108	11632951;11632958	4.05864	0.608381	4.05864	0.97	postTSS1KB-TES	SLC12A7	ENSG00000113504	100	0.18
chr22	19726855	19727134	DMR	16	279	9601266;9601281	0.394714	0.403717	2.53348	0.11	CpG-island	CpG32090	CpG32090	100	2.79		chr9	96417542	96419441	DMR	191	1899	15457642;15457832	0.267895	0.572035	3.7328	0.02	TSS	ZNF367	ENSG00000165244	94.1	89.35		chr11	636916	637029	DMR	12	113	2042889;2042900	4.0524	0.607712	4.0524	1	Summary	1	1	0
chr8	144425029	144426040	DMR	21	1011	15029294;15029314	0.394782	0.403643	2.53305	0.02	Summary	0	0	1			chr13	113064180	113064338	DMR	4	158	3899629;3899632	0.26791	0.572011	3.7326	0.37	Summary	0	0	1			chr11	636916	637029	DMR	12	113	2042889;2042900	4.0524	0.607712	4.0524	1	CpG-island	CpG6586	CpG6586	100	2.69
chr8	144425029	144426040	DMR	21	1011	15029294;15029314	0.394782	0.403643	2.53305	0.02	postTSS1KB-TES	VPS28	ENSG00000160948	100	25.52		chr13	113064180	113064338	DMR	4	158	3899629;3899632	0.26791	0.572011	3.7326	0.37	postTSS1KB-TES	MCF2L	ENSG00000126217	100	0.08		chr11	636916	637029	DMR	12	113	2042889;2042900	4.0524	0.607712	4.0524	1	TSS	DRD4	ENSG00000069696	100	5.65
chr1	1042319	1042573	DMR	7	254	9663;9669	0.394939	0.40347	2.53204	0.22	Summary	0	0	1			chr17	57045362	57046460	DMR	58	1098	6140889;6140946	0.268152	0.571619	3.72923	0.02	Summary	1	1	0			chr16	66604126	66606285	DMR	160	2159	5413013;5413172	4.05202	0.607671	4.05202	1	Summary	1	1	1
chr1	1042319	1042573	DMR	7	254	9663;9669	0.394939	0.40347	2.53204	0.22	postTSS1KB-TES	AGRN	ENSG00000188157	100	0.73		chr17	57045362	57046460	DMR	58	1098	6140889;6140946	0.268152	0.571619	3.72923	0.02	CpG-island	CpG20172	CpG20172	93.44	83.89		chr16	66604126	66606285	DMR	160	2159	5413013;5413172	4.05202	0.607671	4.05202	1	CpG-island	CpG17586	CpG17586	70.91	100
chr16	89159596	89159940	DMR	12	344	5608881;5608892	0.395083	0.403311	2.53111	0.17	Summary	1	1	0			chr17	57045362	57046460	DMR	58	1098	6140889;6140946	0.268152	0.571619	3.72923	0.02	TSS	RNF126P1	ENSG00000261192	100	54.9		chr16	66604126	66606285	DMR	160	2159	5413013;5413172	4.05202	0.607671	4.05202	1	TSS	CMTM3	ENSG00000140931	34.65	37.4
chr16	89159596	89159940	DMR	12	344	5608881;5608892	0.395083	0.403311	2.53111	0.17	CpG-island	CpG18251	CpG18251	55.52	37.6		chr19	58544966	58545304	DMR	22	338	7548451;7548472	0.268346	0.571304	3.72653	0.13	Summary	1	1	1			chr16	66604126	66606285	DMR	160	2159	5413013;5413172	4.05202	0.607671	4.05202	1	postTSS1KB-TES	CMTM3	ENSG00000140931	65.35	15.65
chr16	89159596	89159940	DMR	12	344	5608881;5608892	0.395083	0.403311	2.53111	0.17	TSS	LINC00304	ENSG00000180422	100	17.2		chr19	58544966	58545304	DMR	22	338	7548451;7548472	0.268346	0.571304	3.72653	0.13	CpG-island	CpG25821	CpG25821	44.08	9.09		chr22	46649894	46650454	DMR	10	560	9859072;9859081	4.04982	0.607436	4.04982	0.92	Summary	0	0	1
chr16	1020727	1020847	DMR	3	120	5005162;5005164	0.395104	0.403288	2.53098	0.24	Summary	0	0	0			chr19	58544966	58545304	DMR	22	338	7548451;7548472	0.268346	0.571304	3.72653	0.13	TSS	TRIM28	ENSG00000130726	36.98	6.25		chr22	46649894	46650454	DMR	10	560	9859072;9859081	4.04982	0.607436	4.04982	0.92	postTSS1KB-TES	GRAMD4	ENSG00000075240	100	0.54
chr17	7852411	7853139	DMR	10	728	5764116;5764125	0.395923	0.402389	2.52574	0.11	Summary	0	0	1			chr19	58544966	58545304	DMR	22	338	7548451;7548472	0.268346	0.571304	3.72653	0.13	postTSS1KB-TES	TRIM28	ENSG00000130726	63.02	3.78		chr9	136499840	136500509	DMR	14	669	15740550;15740563	4.04816	0.607258	4.04816	0.97	Summary	0	0	1
chr17	7852411	7853139	DMR	10	728	5764116;5764125	0.395923	0.402389	2.52574	0.11	postTSS1KB-TES	KDM6B	ENSG00000132510	100	5.24		chr8	21735002	21736651	DMR	12	1649	14476621;14476632	3.72588	0.571229	3.72588	1	Summary	0	0	1			chr9	136499840	136500509	DMR	14	669	15740550;15740563	4.04816	0.607258	4.04816	0.97	postTSS1KB-TES	NOTCH1	ENSG00000148400	100	1.33
chr11	2291288	2292451	DMR	34	1163	2074516;2074549	0.396452	0.401809	2.52237	0	Summary	0	0	0			chr8	21735002	21736651	DMR	12	1649	14476621;14476632	3.72588	0.571229	3.72588	1	postTSS1KB-TES	GFRA2	ENSG00000168546	100	1.36		chr19	33404341	33404409	DMR	4	68	7268735;7268738	4.04099	0.606488	4.04099	0.97	Summary	0	0	1
chr10	104640405	104640582	DMR	20	177	1832682;1832701	0.397681	0.400466	2.51458	0.41	Summary	1	1	0			chr1	228158478	228158554	DMR	5	76	1170596;1170600	0.268605	0.570886	3.72294	0.11	Summary	1	0	1			chr19	33404341	33404409	DMR	4	68	7268735;7268738	4.04099	0.606488	4.04099	0.97	postTSS1KB-TES	PEPD	ENSG00000124299	100	0.05
chr10	104640405	104640582	DMR	20	177	1832682;1832701	0.397681	0.400466	2.51458	0.41	CpG-island	CpG5958	CpG5958	100	5.45		chr1	228158478	228158554	DMR	5	76	1170596;1170600	0.268605	0.570886	3.72294	0.11	CpG-island	CpG4044	CpG4044	100	5.74		chr16	89136388	89136586	DMR	7	198	5608473;5608479	4.02588	0.604861	4.02588	1	Summary	0	0	1
chr10	104640405	104640582	DMR	20	177	1832682;1832701	0.397681	0.400466	2.51458	0.41	TSS	SORCS3	ENSG00000156395	100	8.85		chr1	228158478	228158554	DMR	5	76	1170596;1170600	0.268605	0.570886	3.72294	0.11	postTSS1KB-TES	GJC2	ENSG00000198835	100	0.85		chr16	89136388	89136586	DMR	7	198	5608473;5608479	4.02588	0.604861	4.02588	1	postTSS1KB-TES	ACSF3	ENSG00000176715	100	0.3
chr16	31060938	31061076	DMR	4	138	5267263;5267266	0.398001	0.400116	2.51256	0.24	Summary	0	0	2			chr8	143430504	143430720	DMR	36	216	15007059;15007094	0.268697	0.570737	3.72166	0.17	Summary	1	1	0			chr4	1036738	1037066	DMR	11	328	10858854;10858864	4.02514	0.604782	4.02514	0.88	Summary	0	0	0
chr16	31060938	31061076	DMR	4	138	5267263;5267266	0.398001	0.400116	2.51256	0.24	postTSS1KB-TES	RP11-196G11.6	ENSG00000232748	100	2.58		chr8	143430504	143430720	DMR	36	216	15007059;15007094	0.268697	0.570737	3.72166	0.17	CpG-island	CpG49932	CpG49932	100	6.95		chr5	373757	374480	DMR	63	723	11621210;11621272	4.01984	0.604209	4.01984	0.97	Summary	1	0	1
chr16	31060938	31061076	DMR	4	138	5267263;5267266	0.398001	0.400116	2.51256	0.24	postTSS1KB-TES	ZNF668	ENSG00000167394	100	1.11		chr8	143430504	143430720	DMR	36	216	15007059;15007094	0.268697	0.570737	3.72166	0.17	TSS	MAFA	ENSG00000182759	100	10.8		chr5	373757	374480	DMR	63	723	11621210;11621272	4.01984	0.604209	4.01984	0.97	CpG-island	CpG38472	CpG38472	76.63	94.86
chr7	1101410	1102399	DMR	36	989	13485904;13485939	0.39868	0.399376	2.50828	0.09	Summary	1	0	1			chr7	491798	491948	DMR	3	150	13472305;13472307	0.269077	0.570124	3.71641	0.26	Summary	0	0	1			chr5	373757	374480	DMR	63	723	11621210;11621272	4.01984	0.604209	4.01984	0.97	postTSS1KB-TES	AHRR	ENSG00000063438	100	0.54
chr7	1101410	1102399	DMR	36	989	13485904;13485939	0.39868	0.399376	2.50828	0.09	CpG-island	CpG45344	CpG45344	31.95	100		chr7	491798	491948	DMR	3	150	13472305;13472307	0.269077	0.570124	3.71641	0.26	postTSS1KB-TES	AC147651.1	ENSG00000234471	100	1.36		chr20	63938090	63938308	DMR	10	218	9275922;9275931	4.01599	0.603792	4.01599	0.95	Summary	0	0	0
chr7	1101410	1102399	DMR	36	989	13485904;13485939	0.39868	0.399376	2.50828	0.09	postTSS1KB-TES	C7orf50	ENSG00000146540	100	0.71		chr7	767799	767947	DMR	6	148	13477797;13477802	0.270218	0.568286	3.70071	0.11	Summary	1	0	1			chr9	124017784	124017866	DMR	13	82	15587102;15587114	4.01462	0.603644	4.01462	0.68	Summary	1	0	1
chr7	159063173	159063249	DMR	7	76	14321807;14321813	0.398936	0.399096	2.50667	0.19	Summary	0	0	1			chr7	767799	767947	DMR	6	148	13477797;13477802	0.270218	0.568286	3.70071	0.11	CpG-island	CpG45282	CpG45282	100	16		chr9	124017784	124017866	DMR	13	82	15587102;15587114	4.01462	0.603644	4.01462	0.68	CpG-island	CpG51928	CpG51928	100	0.8
chr7	159063173	159063249	DMR	7	76	14321807;14321813	0.398936	0.399096	2.50667	0.19	postTSS1KB-TES	VIPR2	ENSG00000106018	100	0.07		chr7	767799	767947	DMR	6	148	13477797;13477802	0.270218	0.568286	3.70071	0.11	postTSS1KB-TES	DNAAF5	ENSG00000164818	100	0.25		chr9	124017784	124017866	DMR	13	82	15587102;15587114	4.01462	0.603644	4.01462	0.68	postTSS1KB-TES	LHX2	ENSG00000106689	100	0.27
chr16	67648510	67648538	DMR	5	28	5424626;5424630	0.399281	0.398721	2.5045	0.37	Summary	1	0	1			chr5	663214	663231	DMR	3	17	11627125;11627127	0.270857	0.56726	3.69199	0.17	Summary	1	0	2			chr18	46966514	46967094	DMR	17	580	6705096;6705112	4.0112	0.603274	4.0112	1	Summary	1	0	1
chr16	67648510	67648538	DMR	5	28	5424626;5424630	0.399281	0.398721	2.5045	0.37	CpG-island	CpG17642	CpG17642	100	1.44		chr5	663214	663231	DMR	3	17	11627125;11627127	0.270857	0.56726	3.69199	0.17	CpG-island	CpG38501	CpG38501	100	1.52		chr18	46966514	46967094	DMR	17	580	6705096;6705112	4.0112	0.603274	4.0112	1	CpG-island	CpG21961	CpG21961	28.28	77
chr16	67648510	67648538	DMR	5	28	5424626;5424630	0.399281	0.398721	2.5045	0.37	postTSS1KB-TES	RLTPR	ENSG00000159753	100	0.24		chr5	663214	663231	DMR	3	17	11627125;11627127	0.270857	0.56726	3.69199	0.17	postTSS1KB-TES	CEP72	ENSG00000112877	100	0.03		chr18	46966514	46967094	DMR	17	580	6705096;6705112	4.0112	0.603274	4.0112	1	postTSS1KB-TES	KATNAL2	ENSG00000167216	100	0.32
chr1	1751657	1751680	DMR	3	23	29261;29263	0.401451	0.396368	2.49097	0.13	Summary	0	0	1			chr5	663214	663231	DMR	3	17	11627125;11627127	0.270857	0.56726	3.69199	0.17	postTSS1KB-TES	TPPP	ENSG00000171368	100	0.05		chr11	46375005	46375215	DMR	5	210	2267318;2267322	4.01098	0.603251	4.01098	0.9	Summary	0	0	1
chr1	1751657	1751680	DMR	3	23	29261;29263	0.401451	0.396368	2.49097	0.13	postTSS1KB-TES	NADK	ENSG00000008130	100	0.08		chr16	88886372	88886525	DMR	4	153	5603062;5603065	0.27121	0.566694	3.68717	0.35	Summary	0	0	2			chr11	46375005	46375215	DMR	5	210	2267318;2267322	4.01098	0.603251	4.01098	0.9	postTSS1KB-TES	DGKZ	ENSG00000149091	100	0.45
chr13	113412867	113413494	DMR	34	627	3905147;3905180	0.401453	0.396366	2.49095	0.24	Summary	2	0	0			chr16	88886372	88886525	DMR	4	153	5603062;5603065	0.27121	0.566694	3.68717	0.35	postTSS1KB-TES	CBFA2T3	ENSG00000129993	100	0.15		chr13	99895030	99896459	DMR	106	1429	3826096;3826201	4.00467	0.602566	4.00467	1	Summary	2	0	1
chr13	113412867	113413494	DMR	34	627	3905147;3905180	0.401453	0.396366	2.49095	0.24	CpG-island	CpG12746	CpG12746	48.8	53.78		chr16	88886372	88886525	DMR	4	153	5603062;5603065	0.27121	0.566694	3.68717	0.35	postTSS1KB-TES	RP11-830F9.5	ENSG00000259881	100	3		chr13	99895030	99896459	DMR	106	1429	3826096;3826201	4.00467	0.602566	4.00467	1	CpG-island	CpG12469	CpG12469	10.29	56.76
chr13	113412867	113413494	DMR	34	627	3905147;3905180	0.401453	0.396366	2.49095	0.24	CpG-island	CpG12747	CpG12747	0.48	1.03		chr2	86914375	86914578	DMR	53	203	8127337;8127389	0.271997	0.565436	3.67651	0.11	Summary	1	0	2			chr13	99895030	99896459	DMR	106	1429	3826096;3826201	4.00467	0.602566	4.00467	1	CpG-island	CpG12470	CpG12470	75.58	84.51
chr9	92831561	92831586	DMR	4	25	15430219;15430222	0.401462	0.396355	2.4909	0.11	Summary	0	0	1			chr2	86914375	86914578	DMR	53	203	8127337;8127389	0.271997	0.565436	3.67651	0.11	CpG-island	CpG27552	CpG27552	100	14.65		chr13	99895030	99896459	DMR	106	1429	3826096;3826201	4.00467	0.602566	4.00467	1	postTSS1KB-TES	CLYBL	ENSG00000125246	100	0.49
chr9	92831561	92831586	DMR	4	25	15430219;15430222	0.401462	0.396355	2.4909	0.11	postTSS1KB-TES	ANKRD19P	ENSG00000187984	100	0.03		chr2	86914375	86914578	DMR	53	203	8127337;8127389	0.271997	0.565436	3.67651	0.11	postTSS1KB-TES	ANAPC1P1	ENSG00000233673	100	0.34		chr19	867281	867534	DMR	11	253	6902367;6902377	4.00146	0.602218	4.00146	0.87	Summary	0	0	0
chr7	8262455	8262623	DMR	10	168	13569746;13569755	0.401595	0.396212	2.49007	0.56	Summary	1	3	0			chr2	86914375	86914578	DMR	53	203	8127337;8127389	0.271997	0.565436	3.67651	0.11	postTSS1KB-TES	RGPD1	ENSG00000187627	100	0.19		chr11	2393188	2393320	DMR	6	132	2075965;2075970	3.9995	0.602005	3.9995	1	Summary	0	0	1
chr7	8262455	8262623	DMR	10	168	13569746;13569755	0.401595	0.396212	2.49007	0.56	CpG-island	CpG45681	CpG45681	99.4	13.68		chr5	171853865	171855280	DMR	11	1415	12325202;12325212	3.67078	0.564758	3.67078	1	Summary	0	0	0			chr11	2393188	2393320	DMR	6	132	2075965;2075970	3.9995	0.602005	3.9995	1	postTSS1KB-TES	CD81	ENSG00000110651	100	0.65
chr7	8262455	8262623	DMR	10	168	13569746;13569755	0.401595	0.396212	2.49007	0.56	TSS	ICA1	ENSG00000003147	100	8.4		chr8	143857602	143858021	DMR	4	419	15016017;15016020	0.272518	0.564605	3.66948	0.31	Summary	0	0	1			chr1	3735038	3735253	DMR	5	215	67745;67749	3.99852	0.601899	3.99852	0.82	Summary	0	0	1
chr7	8262455	8262623	DMR	10	168	13569746;13569755	0.401595	0.396212	2.49007	0.56	TSS	AC007009.1	ENSG00000244239	100	8.4		chr8	143857602	143858021	DMR	4	419	15016017;15016020	0.272518	0.564605	3.66948	0.31	postTSS1KB-TES	EPPK1	ENSG00000261150	100	2.08		chr1	3735038	3735253	DMR	5	215	67745;67749	3.99852	0.601899	3.99852	0.82	postTSS1KB-TES	TP73	ENSG00000078900	100	0.26
chr7	8262455	8262623	DMR	10	168	13569746;13569755	0.401595	0.396212	2.49007	0.56	TSS	AC007128.1	ENSG00000229970	100	8.4		chr13	113209293	113209634	DMR	49	341	3902160;3902208	0.27306	0.563742	3.6622	0.2	Summary	1	1	1			chr1	3633545	3633955	DMR	13	410	65545;65557	3.99072	0.601052	3.99072	0.98	Summary	0	0	1
chr17	28605059	28605193	DMR	7	134	5924660;5924666	0.402545	0.395186	2.48419	0.22	Summary	1	0	2			chr13	113209293	113209634	DMR	49	341	3902160;3902208	0.27306	0.563742	3.6622	0.2	CpG-island	CpG12732	CpG12732	100	15.82		chr1	3633545	3633955	DMR	13	410	65545;65557	3.99072	0.601052	3.99072	0.98	postTSS1KB-TES	WRAP73	ENSG00000116213	100	1.95
chr17	28605059	28605193	DMR	7	134	5924660;5924666	0.402545	0.395186	2.48419	0.22	CpG-island	CpG19328	CpG19328	66.42	7.96		chr13	113209293	113209634	DMR	49	341	3902160;3902208	0.27306	0.563742	3.6622	0.2	TSS	PCID2	ENSG00000126226	100	17.05		chr21	5035062	5035161	DMR	4	99	9289486;9289489	3.9878	0.600733	3.9878	0.75	Summary	0	0	1
chr17	28605059	28605193	DMR	7	134	5924660;5924666	0.402545	0.395186	2.48419	0.22	postTSS1KB-TES	RP11-192H23.4	ENSG00000258472	100	0.09		chr13	113209293	113209634	DMR	49	341	3902160;3902208	0.27306	0.563742	3.6622	0.2	postTSS1KB-TES	CUL4A	ENSG00000139842	100	0.59		chr21	5035062	5035161	DMR	4	99	9289486;9289489	3.9878	0.600733	3.9878	0.75	postTSS1KB-TES	ICOSLG	ENSG00000277117	100	0.58
chr17	28605059	28605193	DMR	7	134	5924660;5924666	0.402545	0.395186	2.48419	0.22	postTSS1KB-TES	SPAG5-AS1	ENSG00000227543	100	0.76		chr12	8624418	8624482	DMR	4	64	2856569;2856572	0.273683	0.562752	3.65386	0.33	Summary	0	0	0			chr18_KI270911v1_alt	58343	58383	DMR	4	40	6881574;6881577	3.98659	0.600601	3.98659	0.8	Summary	1	0	0
chr16	34802226	34802253	DMR	4	27	5291796;5291799	0.403007	0.394688	2.48135	0.11	Summary	1	0	0			chr22	50696955	50697023	DMR	3	68	9912262;9912264	0.273794	0.562576	3.65238	0.15	Summary	0	0	1			chr18_KI270911v1_alt	58343	58383	DMR	4	40	6881574;6881577	3.98659	0.600601	3.98659	0.8	CpG-island	CpG22543	CpG22543	100	1.11
chr16	34802226	34802253	DMR	4	27	5291796;5291799	0.403007	0.394688	2.48135	0.11	CpG-island	CpG17287	CpG17287	100	1.24		chr22	50696955	50697023	DMR	3	68	9912262;9912264	0.273794	0.562576	3.65238	0.15	postTSS1KB-TES	SHANK3	ENSG00000251322	100	0.12		chr11	9090592	9092370	DMR	126	1778	2116771;2116896	3.98326	0.600238	3.98326	1	Summary	1	1	1
chr19	1138103	1138189	DMR	5	86	6910584;6910588	0.403186	0.394495	2.48024	0.07	Summary	1	0	1			chr20	62835124	62835167	DMR	4	43	9252357;9252360	0.273908	0.562396	3.65087	0.11	Summary	0	0	1			chr11	9090592	9092370	DMR	126	1778	2116771;2116896	3.98326	0.600238	3.98326	1	CpG-island	CpG6873	CpG6873	56.13	100
chr19	1138103	1138189	DMR	5	86	6910584;6910588	0.403186	0.394495	2.48024	0.07	CpG-island	CpG22737	CpG22737	33.72	7		chr20	62835124	62835167	DMR	4	43	9252357;9252360	0.273908	0.562396	3.65087	0.11	postTSS1KB-TES	COL9A3	ENSG00000092758	100	0.18		chr11	9090592	9092370	DMR	126	1778	2116771;2116896	3.98326	0.600238	3.98326	1	TSS	MIR5691	ENSG00000264984	44.26	39.35
chr19	1138103	1138189	DMR	5	86	6910584;6910588	0.403186	0.394495	2.48024	0.07	postTSS1KB-TES	SBNO2	ENSG00000064932	100	0.13		chr8	60516775	60517205	DMR	55	430	14672016;14672070	0.27406	0.562154	3.64884	0.06	Summary	1	2	0			chr11	9090592	9092370	DMR	126	1778	2116771;2116896	3.98326	0.600238	3.98326	1	postTSS1KB-TES	SCUBE2	ENSG00000175356	100	1.52
chr20	32175698	32175749	DMR	4	51	9020467;9020470	0.403984	0.393636	2.47535	0.02	Summary	0	0	0			chr8	60516775	60517205	DMR	55	430	14672016;14672070	0.27406	0.562154	3.64884	0.06	CpG-island	CpG48983	CpG48983	100	43.04		chr4	186144648	186145435	DMR	87	787	11576370;11576456	3.98302	0.600213	3.98302	0.93	Summary	1	0	1
chr5	1289126	1289214	DMR	6	88	11637922;11637927	0.404152	0.393456	2.47432	0.19	Summary	1	0	1			chr8	60516775	60517205	DMR	55	430	14672016;14672070	0.27406	0.562154	3.64884	0.06	TSS	LINC01301	ENSG00000251396	100	21.5		chr4	186144648	186145435	DMR	87	787	11576370;11576456	3.98302	0.600213	3.98302	0.93	CpG-island	CpG38299	CpG38299	83.61	93.73
chr5	1289126	1289214	DMR	6	88	11637922;11637927	0.404152	0.393456	2.47432	0.19	CpG-island	CpG38576	CpG38576	61.36	0.81		chr8	60516775	60517205	DMR	55	430	14672016;14672070	0.27406	0.562154	3.64884	0.06	TSS	RAB2A	ENSG00000104388	100	21.5		chr4	186144648	186145435	DMR	87	787	11576370;11576456	3.98302	0.600213	3.98302	0.93	postTSS1KB-TES	FAM149A	ENSG00000109794	100	1.17
chr5	1289126	1289214	DMR	6	88	11637922;11637927	0.404152	0.393456	2.47432	0.19	postTSS1KB-TES	TERT	ENSG00000164362	100	0.22		chr14	100327264	100327354	DMR	8	90	4324776;4324783	0.274556	0.561369	3.64224	0.15	Summary	0	0	1			chr16	888679	888830	DMR	3	151	5002048;5002050	3.97499	0.599336	3.97499	0.95	Summary	0	0	1
chr1	125087089	125087334	DMR	25	245	759162;759186	0.40419	0.393414	2.47408	0.13	Summary	1	0	0			chr14	100327264	100327354	DMR	8	90	4324776;4324783	0.274556	0.561369	3.64224	0.15	postTSS1KB-TES	SLC25A47	ENSG00000140107	100	1.49		chr16	888679	888830	DMR	3	151	5002048;5002050	3.97499	0.599336	3.97499	0.95	postTSS1KB-TES	LMF1	ENSG00000103227	100	0.12
chr1	125087089	125087334	DMR	25	245	759162;759186	0.40419	0.393414	2.47408	0.13	CpG-island	CpG2542	CpG2542	100	9.73		chr19_KI270868v1_alt	46295	46726	DMR	15	431	7624914;7624928	0.274631	0.561251	3.64126	0.17	Summary	0	0	0			chr14	36666132	36667916	DMR	63	1784	4024681;4024743	3.97327	0.599148	3.97327	0.97	Summary	1	0	1
chr11	66859721	66859921	DMR	10	200	2409627;2409636	0.404326	0.393268	2.47325	0.06	Summary	0	0	2			chr2	46297966	46298060	DMR	9	94	7951969;7951977	0.274884	0.56085	3.63789	0.33	Summary	1	0	1			chr14	36666132	36667916	DMR	63	1784	4024681;4024743	3.97327	0.599148	3.97327	0.97	CpG-island	CpG13220	CpG13220	46.8	100
chr11	66859721	66859921	DMR	10	200	2409627;2409636	0.404326	0.393268	2.47325	0.06	postTSS1KB-TES	PC	ENSG00000173599	100	0.18		chr2	46297966	46298060	DMR	9	94	7951969;7951977	0.274884	0.56085	3.63789	0.33	CpG-island	CpG26988	CpG26988	100	2.81		chr14	36666132	36667916	DMR	63	1784	4024681;4024743	3.97327	0.599148	3.97327	0.97	postTSS1KB-TES	PAX9	ENSG00000198807	100	8.44
chr11	66859721	66859921	DMR	10	200	2409627;2409636	0.404326	0.393268	2.47325	0.06	postTSS1KB-TES	LRFN4	ENSG00000173621	100	7.07		chr2	46297966	46298060	DMR	9	94	7951969;7951977	0.274884	0.56085	3.63789	0.33	postTSS1KB-TES	EPAS1	ENSG00000116016	100	0.1		chr4	15778105	15779665	DMR	72	1560	10981347;10981418	3.96955	0.598741	3.96955	1	Summary	1	1	1
chr16	3012267	3012369	DMR	4	102	5049301;5049304	0.405076	0.392463	2.46867	0.41	Summary	0	1	0			chr13	110914366	110915868	DMR	141	1502	3876731;3876871	0.274926	0.560785	3.63735	0.02	Summary	1	2	0			chr4	15778105	15779665	DMR	72	1560	10981347;10981418	3.96955	0.598741	3.96955	1	CpG-island	CpG36400	CpG36400	46.86	100
chr16	3012267	3012369	DMR	4	102	5049301;5049304	0.405076	0.392463	2.46867	0.41	TSS	CLDN9	ENSG00000213937	100	5.1		chr13	110914366	110915868	DMR	141	1502	3876731;3876871	0.274926	0.560785	3.63735	0.02	CpG-island	CpG12613	CpG12613	100	79.89		chr4	15778105	15779665	DMR	72	1560	10981347;10981418	3.96955	0.598741	3.96955	1	TSS	CD38	ENSG00000004468	75	58.5
chr9	136433944	136434284	DMR	14	340	15739071;15739084	0.405173	0.39236	2.46808	0.13	Summary	1	0	1			chr13	110914366	110915868	DMR	141	1502	3876731;3876871	0.274926	0.560785	3.63735	0.02	TSS	ANKRD10	ENSG00000088448	100	75.1		chr4	15778105	15779665	DMR	72	1560	10981347;10981418	3.96955	0.598741	3.96955	1	postTSS1KB-TES	CD38	ENSG00000004468	25	0.53
chr9	136433944	136434284	DMR	14	340	15739071;15739084	0.405173	0.39236	2.46808	0.13	CpG-island	CpG52382	CpG52382	2.65	4.07		chr13	110914366	110915868	DMR	141	1502	3876731;3876871	0.274926	0.560785	3.63735	0.02	TSS	RP11-365P13.5	ENSG00000277767	57.52	43.2		chr3	192408897	192409038	DMR	14	141	10769813;10769826	3.96573	0.598323	3.96573	0.75	Summary	1	0	1
chr9	136433944	136434284	DMR	14	340	15739071;15739084	0.405173	0.39236	2.46808	0.13	postTSS1KB-TES	INPP5E	ENSG00000148384	100	3.33		chr20	63102348	63102380	DMR	5	32	9257571;9257575	0.27531	0.560177	3.63226	0.46	Summary	1	3	0			chr3	192408897	192409038	DMR	14	141	10769813;10769826	3.96573	0.598323	3.96573	0.75	CpG-island	CpG35685	CpG35685	100	6.49
chr14	92687953	92688080	DMR	16	127	4272614;4272629	0.405558	0.391947	2.46574	0.17	Summary	1	0	1			chr20	63102348	63102380	DMR	5	32	9257571;9257575	0.27531	0.560177	3.63226	0.46	CpG-island	CpG30961	CpG30961	100	2.4		chr3	192408897	192409038	DMR	14	141	10769813;10769826	3.96573	0.598323	3.96573	0.75	postTSS1KB-TES	FGF12	ENSG00000114279	100	0.02
chr14	92687953	92688080	DMR	16	127	4272614;4272629	0.405558	0.391947	2.46574	0.17	CpG-island	CpG14028	CpG14028	100	8.58		chr20	63102348	63102380	DMR	5	32	9257571;9257575	0.27531	0.560177	3.63226	0.46	TSS	HAR1B	ENSG00000231133	100	1.6		chr1	6624640	6626080	DMR	81	1440	98148;98228	3.95675	0.597338	3.95675	0.97	Summary	1	1	1
chr14	92687953	92688080	DMR	16	127	4272614;4272629	0.405558	0.391947	2.46574	0.17	postTSS1KB-TES	RIN3	ENSG00000100599	100	0.07		chr20	63102348	63102380	DMR	5	32	9257571;9257575	0.27531	0.560177	3.63226	0.46	TSS	HAR1A	ENSG00000274915	100	1.6		chr1	6624640	6626080	DMR	81	1440	98148;98228	3.95675	0.597338	3.95675	0.97	CpG-island	CpG413	CpG413	53.4	100
chr8	143803680	143803875	DMR	10	195	15014752;15014761	0.405576	0.391927	2.46563	0.07	Summary	0	0	1			chr20	63102348	63102380	DMR	5	32	9257571;9257575	0.27531	0.560177	3.63226	0.46	TSS	HAR1A	ENSG00000225978	100	1.6		chr1	6624640	6626080	DMR	81	1440	98148;98228	3.95675	0.597338	3.95675	0.97	TSS	THAP3	ENSG00000041988	85.14	61.3
chr8	143803680	143803875	DMR	10	195	15014752;15014761	0.405576	0.391927	2.46563	0.07	postTSS1KB-TES	SCRIB	ENSG00000180900	100	0.83		chr19	11648145	11649350	DMR	15	1205	7080259;7080273	3.62865	0.559746	3.62865	0.96	Summary	0	1	1			chr1	6624640	6626080	DMR	81	1440	98148;98228	3.95675	0.597338	3.95675	0.97	postTSS1KB-TES	THAP3	ENSG00000041988	14.86	2.2
chr19	13209458	13209556	DMR	3	98	7099366;7099368	0.406144	0.39132	2.46218	0.09	Summary	0	0	1			chr19	11648145	11649350	DMR	15	1205	7080259;7080273	3.62865	0.559746	3.62865	0.96	TSS	CTD-2006C1.6	ENSG00000267500	100	60.25		chr17	75753292	75753514	DMR	10	222	6273457;6273466	3.95397	0.597033	3.95397	0.98	Summary	1	0	2
chr19	13209458	13209556	DMR	3	98	7099366;7099368	0.406144	0.39132	2.46218	0.09	postTSS1KB-TES	CACNA1A	ENSG00000141837	100	0.02		chr19	11648145	11649350	DMR	15	1205	7080259;7080273	3.62865	0.559746	3.62865	0.96	postTSS1KB-TES	ZNF833P	ENSG00000197332	100	2.63		chr17	75753292	75753514	DMR	10	222	6273457;6273466	3.95397	0.597033	3.95397	0.98	CpG-island	CpG20556	CpG20556	4.05	1.52
chr3	126541655	126541957	DMR	24	302	10498375;10498398	0.406288	0.391166	2.46131	0.02	Summary	1	0	2			chr19	13934226	13934353	DMR	7	127	7107086;7107092	0.275883	0.559274	3.62472	0.17	Summary	0	0	1			chr17	75753292	75753514	DMR	10	222	6273457;6273466	3.95397	0.597033	3.95397	0.98	postTSS1KB-TES	ITGB4	ENSG00000132470	100	0.63
chr3	126541655	126541957	DMR	24	302	10498375;10498398	0.406288	0.391166	2.46131	0.02	CpG-island	CpG34778	CpG34778	100	27.23		chr19	13934226	13934353	DMR	7	127	7107086;7107092	0.275883	0.559274	3.62472	0.17	postTSS1KB-TES	PODNL1	ENSG00000132000	100	0.6		chr17	75753292	75753514	DMR	10	222	6273457;6273466	3.95397	0.597033	3.95397	0.98	postTSS1KB-TES	GALK1	ENSG00000108479	100	1.69
chr3	126541655	126541957	DMR	24	302	10498375;10498398	0.406288	0.391166	2.46131	0.02	postTSS1KB-TES	CHST13	ENSG00000180767	100	1.68		chr2	117835608	117836440	DMR	21	832	8290170;8290190	0.276204	0.55877	3.62051	0.17	Summary	1	0	1			chr1	1238534	1238601	DMR	7	67	15460;15466	3.95087	0.596693	3.95087	1	Summary	1	0	0
chr3	126541655	126541957	DMR	24	302	10498375;10498398	0.406288	0.391166	2.46131	0.02	postTSS1KB-TES	C3orf22	ENSG00000180697	100	0.98		chr2	117835608	117836440	DMR	21	832	8290170;8290190	0.276204	0.55877	3.62051	0.17	CpG-island	CpG27965	CpG27965	45.31	63.36		chr1	1238534	1238601	DMR	7	67	15460;15466	3.95087	0.596693	3.95087	1	CpG-island	CpG75	CpG75	98.51	18.97
chr17	80840144	80842690	DMR	137	2546	6342285;6342421	0.406381	0.391067	2.46075	0	Summary	1	0	1			chr2	117835608	117836440	DMR	21	832	8290170;8290190	0.276204	0.55877	3.62051	0.17	postTSS1KB-TES	AC009404.2	ENSG00000236255	100	12.38		chr2	231371121	231371362	DMR	5	241	8745611;8745615	3.93455	0.594895	3.93455	0.75	Summary	0	0	1
chr17	80840144	80842690	DMR	137	2546	6342285;6342421	0.406381	0.391067	2.46075	0	CpG-island	CpG20770	CpG20770	62.96	100		chr18	46966344	46967075	DMR	18	731	6705093;6705110	0.276388	0.558481	3.6181	0	Summary	1	0	1			chr2	231371121	231371362	DMR	5	241	8745611;8745615	3.93455	0.594895	3.93455	0.75	postTSS1KB-TES	ARMC9	ENSG00000135931	100	0.14
chr17	80840144	80842690	DMR	137	2546	6342285;6342421	0.406381	0.391067	2.46075	0	postTSS1KB-TES	RPTOR	ENSG00000141564	100	0.61		chr18	46966344	46967075	DMR	18	731	6705093;6705110	0.276388	0.558481	3.6181	0	CpG-island	CpG21961	CpG21961	19.84	68.08		chr20	41316953	41317980	DMR	95	1027	9087870;9087964	3.93236	0.594654	3.93236	0.98	Summary	1	1	0
chr10_KI270824v1_alt	7713	9883	DMR	147	2170	2027818;2027964	0.406586	0.390848	2.45951	0	Summary	1	0	0			chr18	46966344	46967075	DMR	18	731	6705093;6705110	0.276388	0.558481	3.6181	0	postTSS1KB-TES	KATNAL2	ENSG00000167216	100	0.4		chr20	41316953	41317980	DMR	95	1027	9087870;9087964	3.93236	0.594654	3.93236	0.98	CpG-island	CpG30503	CpG30503	99.81	100
chr10_KI270824v1_alt	7713	9883	DMR	147	2170	2027818;2027964	0.406586	0.390848	2.45951	0	CpG-island	CpG6513	CpG6513	96.27	89.01		chr11_KI270832v1_alt	145469	145676	DMR	18	207	2777170;2777187	0.277958	0.556021	3.59767	0.2	Summary	1	0	0			chr20	41316953	41317980	DMR	95	1027	9087870;9087964	3.93236	0.594654	3.93236	0.98	TSS	ZHX3	ENSG00000174306	100	51.35
chr17	81121777	81121872	DMR	7	95	6348359;6348365	0.406758	0.390664	2.45846	0.22	Summary	1	0	1			chr11_KI270832v1_alt	145469	145676	DMR	18	207	2777170;2777187	0.277958	0.556021	3.59767	0.2	CpG-island	CpG8882	CpG8882	100	6.8		chr19	56447646	56447814	DMR	3	168	7528652;7528654	0.25447	0.594364	3.92974	0.03	Summary	0	0	1
chr17	81121777	81121872	DMR	7	95	6348359;6348365	0.406758	0.390664	2.45846	0.22	CpG-island	CpG20802	CpG20802	100	2.58		chr22	28882940	28883717	DMR	70	777	9682356;9682425	0.278436	0.555274	3.59148	0.13	Summary	1	1	0			chr19	56447646	56447814	DMR	3	168	7528652;7528654	0.25447	0.594364	3.92974	0.03	postTSS1KB-TES	ZNF667	ENSG00000198046	100	0.45
chr17	81121777	81121872	DMR	7	95	6348359;6348365	0.406758	0.390664	2.45846	0.22	postTSS1KB-TES	AATK	ENSG00000181409	100	0.2		chr22	28882940	28883717	DMR	70	777	9682356;9682425	0.278436	0.555274	3.59148	0.13	CpG-island	CpG32323	CpG32323	81.34	52.06		chr8	130357890	130357920	DMR	3	30	14922877;14922879	3.92653	0.594008	3.92653	0.68	Summary	1	0	1
chr1	12595887	12595946	DMR	7	59	159828;159834	0.406913	0.390498	2.45752	0.33	Summary	1	0	1			chr22	28882940	28883717	DMR	70	777	9682356;9682425	0.278436	0.555274	3.59148	0.13	TSS	ZNRF3	ENSG00000183579	100	38.85		chr8	130357890	130357920	DMR	3	30	14922877;14922879	3.92653	0.594008	3.92653	0.68	CpG-island	CpG49728	CpG49728	100	2.44
chr1	12595887	12595946	DMR	7	59	159828;159834	0.406913	0.390498	2.45752	0.33	CpG-island	CpG577	CpG577	100	5.82		chr11	124877421	124878273	DMR	23	852	2697918;2697940	3.58952	0.555037	3.58952	0.91	Summary	0	0	1			chr8	130357890	130357920	DMR	3	30	14922877;14922879	3.92653	0.594008	3.92653	0.68	postTSS1KB-TES	ASAP1	ENSG00000153317	100	0.01
chr1	12595887	12595946	DMR	7	59	159828;159834	0.406913	0.390498	2.45752	0.33	postTSS1KB-TES	DHRS3	ENSG00000162496	100	0.12		chr11	124877421	124878273	DMR	23	852	2697918;2697940	3.58952	0.555037	3.58952	0.91	postTSS1KB-TES	ROBO3	ENSG00000154134	100	5.65		chr21	44228455	44228623	DMR	7	168	9500968;9500974	3.92308	0.593628	3.92308	0.88	Summary	0	0	1
chr11	69068509	69068612	DMR	6	103	2436765;2436770	0.407273	0.390114	2.45536	0.3	Summary	0	0	1			chr1	597451	599402	DMR	72	1951	2942;3013	0.278636	0.554962	3.58891	0	Summary	1	1	0			chr21	44228455	44228623	DMR	7	168	9500968;9500974	3.92308	0.593628	3.92308	0.88	postTSS1KB-TES	ICOSLG	ENSG00000160223	100	0.99
chr11	69068509	69068612	DMR	6	103	2436765;2436770	0.407273	0.390114	2.45536	0.3	postTSS1KB-TES	TPCN2	ENSG00000162341	100	0.25		chr1	597451	599402	DMR	72	1951	2942;3013	0.278636	0.554962	3.58891	0	CpG-island	CpG9	CpG9	48.85	100		chr7	128271406	128271928	DMR	30	522	14120135;14120164	3.92057	0.593349	3.92057	1	Summary	1	0	0
chr19	1361384	1361733	DMR	5	349	6917486;6917490	0.407559	0.389809	2.45363	0.22	Summary	0	0	1			chr1	597451	599402	DMR	72	1951	2942;3013	0.278636	0.554962	3.58891	0	TSS	RP5-857K21.3	ENSG00000239664	53.66	52.35		chr7	128271406	128271928	DMR	30	522	14120135;14120164	3.92057	0.593349	3.92057	1	CpG-island	CpG47380	CpG47380	100	39.13
chr19	1361384	1361733	DMR	5	349	6917486;6917490	0.407559	0.389809	2.45363	0.22	postTSS1KB-TES	MUM1	ENSG00000160953	100	0.38		chr2_KI270767v1_alt	46438	46483	DMR	3	45	9943114;9943116	0.27869	0.554878	3.58821	0.44	Summary	1	0	0			chr10	1464546	1464868	DMR	10	322	1307818;1307827	3.91547	0.592784	3.91547	0.93	Summary	0	0	1
chr19	49556817	49556919	DMR	8	102	7448082;7448089	0.408427	0.388886	2.44842	0.11	Summary	1	0	1			chr2_KI270767v1_alt	46438	46483	DMR	3	45	9943114;9943116	0.27869	0.554878	3.58821	0.44	CpG-island	CpG33093	CpG33093	100	0.47		chr10	1464546	1464868	DMR	10	322	1307818;1307827	3.91547	0.592784	3.91547	0.93	postTSS1KB-TES	ADARB2	ENSG00000185736	100	0.06
chr19	49556817	49556919	DMR	8	102	7448082;7448089	0.408427	0.388886	2.44842	0.11	CpG-island	CpG25279	CpG25279	100	6.23		chr11	1221077	1221134	DMR	3	57	2055308;2055310	0.27963	0.553417	3.57616	0.17	Summary	0	0	0			chr19	1557127	1557808	DMR	14	681	6923290;6923303	3.91484	0.592714	3.91484	0.88	Summary	0	1	1
chr19	49556817	49556919	DMR	8	102	7448082;7448089	0.408427	0.388886	2.44842	0.11	postTSS1KB-TES	NOSIP	ENSG00000142546	100	0.3		chr5	135027436	135029788	DMR	148	2352	12152840;12152987	0.280258	0.552442	3.56814	0	Summary	1	0	1			chr19	1557127	1557808	DMR	14	681	6923290;6923303	3.91484	0.592714	3.91484	0.88	TSS	AC027307.1	ENSG00000222720	70.19	23.9
chr17	81121501	81121708	DMR	7	207	6348351;6348357	0.408478	0.388831	2.44811	0.07	Summary	1	0	1			chr5	135027436	135029788	DMR	148	2352	12152840;12152987	0.280258	0.552442	3.56814	0	CpG-island	CpG40154	CpG40154	85.88	98.34		chr19	1557127	1557808	DMR	14	681	6923290;6923303	3.91484	0.592714	3.91484	0.88	postTSS1KB-TES	MEX3D	ENSG00000181588	100	5.5
chr17	81121501	81121708	DMR	7	207	6348351;6348357	0.408478	0.388831	2.44811	0.07	CpG-island	CpG20802	CpG20802	100	5.63		chr5	135027436	135029788	DMR	148	2352	12152840;12152987	0.280258	0.552442	3.56814	0	postTSS1KB-TES	PITX1	ENSG00000069011	87.29	33.78		chr7	151122613	151122658	DMR	5	45	14246587;14246591	3.90878	0.592041	3.90878	0.88	Summary	0	0	1
chr17	81121501	81121708	DMR	7	207	6348351;6348357	0.408478	0.388831	2.44811	0.07	postTSS1KB-TES	AATK	ENSG00000181409	100	0.43		chr19	15425704	15425740	DMR	3	36	7125775;7125777	0.280695	0.551766	3.56259	0.13	Summary	0	0	1			chr7	151122613	151122658	DMR	5	45	14246587;14246591	3.90878	0.592041	3.90878	0.88	postTSS1KB-TES	AGAP3	ENSG00000133612	100	0.08
chr16	1259729	1259795	DMR	3	66	5012208;5012210	0.40852	0.388787	2.44786	0.3	Summary	0	0	0			chr19	15425704	15425740	DMR	3	36	7125775;7125777	0.280695	0.551766	3.56259	0.13	postTSS1KB-TES	WIZ	ENSG00000011451	100	0.12		chr3	138936983	138938983	DMR	79	2000	10566108;10566186	3.893	0.590285	3.893	0.95	Summary	1	0	1
chr20	62313258	62313351	DMR	5	93	9241556;9241560	0.408602	0.388699	2.44737	0.24	Summary	1	0	1			chr3	143139017	143140886	DMR	10	1869	10585464;10585473	3.55707	0.551092	3.55707	1	Summary	0	0	0			chr3	138936983	138938983	DMR	79	2000	10566108;10566186	3.893	0.590285	3.893	0.95	CpG-island	CpG34995	CpG34995	100	46.84
chr20	62313258	62313351	DMR	5	93	9241556;9241560	0.408602	0.388699	2.44737	0.24	CpG-island	CpG30889	CpG30889	100	4.5		chr11	33256956	33258253	DMR	121	1297	2211702;2211822	0.282503	0.548978	3.53979	0.09	Summary	1	1	1			chr3	138936983	138938983	DMR	79	2000	10566108;10566186	3.893	0.590285	3.893	0.95	postTSS1KB-TES	LINC01391	ENSG00000244578	100	25.54
chr20	62313258	62313351	DMR	5	93	9241556;9241560	0.408602	0.388699	2.44737	0.24	postTSS1KB-TES	LAMA5	ENSG00000130702	100	0.16		chr11	33256956	33258253	DMR	121	1297	2211702;2211822	0.282503	0.548978	3.53979	0.09	CpG-island	CpG7176	CpG7176	88.05	75.23		chr3	147395647	147397315	DMR	81	1668	10597098;10597178	3.88986	0.589934	3.88986	1	Summary	1	0	2
chr1	109270361	109270395	DMR	3	34	674737;674739	0.408681	0.388615	2.4469	0.28	Summary	0	0	1			chr11	33256956	33258253	DMR	121	1297	2211702;2211822	0.282503	0.548978	3.53979	0.09	TSS	HIPK3	ENSG00000110422	55.2	35.8		chr3	147395647	147397315	DMR	81	1668	10597098;10597178	3.88986	0.589934	3.88986	1	CpG-island	CpG35091	CpG35091	52.22	100
chr1	109270361	109270395	DMR	3	34	674737;674739	0.408681	0.388615	2.4469	0.28	postTSS1KB-TES	CELSR2	ENSG00000143126	100	0.14		chr11	33256956	33258253	DMR	121	1297	2211702;2211822	0.282503	0.548978	3.53979	0.09	postTSS1KB-TES	HIPK3	ENSG00000110422	44.8	0.58		chr3	147395647	147397315	DMR	81	1668	10597098;10597178	3.88986	0.589934	3.88986	1	postTSS1KB-TES	ZIC4	ENSG00000174963	100	8.42
chr9	42852309	42852372	DMR	9	63	15264510;15264518	0.409774	0.387456	2.44037	0.22	Summary	1	1	0			chr7	2432650	2432736	DMR	7	86	13512225;13512231	0.282594	0.548837	3.53865	0.24	Summary	1	0	1			chr3	147395647	147397315	DMR	81	1668	10597098;10597178	3.88986	0.589934	3.88986	1	postTSS1KB-TES	ZIC1	ENSG00000152977	100	1.44
chr9	42852309	42852372	DMR	9	63	15264510;15264518	0.409774	0.387456	2.44037	0.22	CpG-island	CpG50995	CpG50995	100	3.09		chr7	2432650	2432736	DMR	7	86	13512225;13512231	0.282594	0.548837	3.53865	0.24	CpG-island	CpG45471	CpG45471	100	5.51		chr16	54931228	54933247	DMR	120	2019	5358826;5358945	3.88292	0.589159	3.88292	1	Summary	1	1	1
chr9	42852309	42852372	DMR	9	63	15264510;15264518	0.409774	0.387456	2.44037	0.22	TSS	ANKRD20A7P	ENSG00000236816	100	3.15		chr7	2432650	2432736	DMR	7	86	13512225;13512231	0.282594	0.548837	3.53865	0.24	postTSS1KB-TES	CHST12	ENSG00000136213	100	0.2		chr16	54931228	54933247	DMR	120	2019	5358826;5358945	3.88292	0.589159	3.88292	1	CpG-island	CpG17422	CpG17422	100	36.59
chr7	2576908	2577943	DMR	72	1035	13515014;13515085	0.410147	0.38706	2.43815	0.02	Summary	1	0	1			chr5	180291522	180291766	DMR	24	244	12403208;12403231	0.282894	0.548376	3.53489	0.24	Summary	1	1	0			chr16	54931228	54933247	DMR	120	2019	5358826;5358945	3.88292	0.589159	3.88292	1	TSS	IRX5	ENSG00000176842	31.4	31.7
chr7	2576908	2577943	DMR	72	1035	13515014;13515085	0.410147	0.38706	2.43815	0.02	CpG-island	CpG45484	CpG45484	100	69.89		chr5	180291522	180291766	DMR	24	244	12403208;12403231	0.282894	0.548376	3.53489	0.24	CpG-island	CpG41012	CpG41012	100	16.36		chr16	54931228	54933247	DMR	120	2019	5358826;5358945	3.88292	0.589159	3.88292	1	postTSS1KB-TES	IRX5	ENSG00000176842	68.6	52.8
chr7	2576908	2577943	DMR	72	1035	13515014;13515085	0.410147	0.38706	2.43815	0.02	postTSS1KB-TES	IQCE	ENSG00000106012	100	1.89		chr5	180291522	180291766	DMR	24	244	12403208;12403231	0.282894	0.548376	3.53489	0.24	TSS	MAPK9	ENSG00000050748	100	12.2		chr9	77019693	77021392	DMR	124	1699	15353521;15353644	3.88113	0.588958	3.88113	0.9	Summary	1	1	1
chr12	34345900	34347179	DMR	50	1279	2962345;2962394	0.41053	0.386655	2.43587	0	Summary	0	0	0			chr16	1447399	1447496	DMR	5	97	5016982;5016986	0.283954	0.546751	3.52169	0.15	Summary	1	0	1			chr9	77019693	77021392	DMR	124	1699	15353521;15353644	3.88113	0.588958	3.88113	0.9	CpG-island	CpG51271	CpG51271	83.64	52.55
chr6	170723809	170725266	DMR	54	1457	13231044;13231097	0.410618	0.386562	2.43536	0	Summary	1	1	0			chr16	1447399	1447496	DMR	5	97	5016982;5016986	0.283954	0.546751	3.52169	0.15	CpG-island	CpG16382	CpG16382	48.45	9.65		chr9	77019693	77021392	DMR	124	1699	15353521;15353644	3.88113	0.588958	3.88113	0.9	TSS	FOXB2	ENSG00000204612	56.62	48.1
chr6	170723809	170725266	DMR	54	1457	13231044;13231097	0.410618	0.386562	2.43536	0	CpG-island	CpG43882	CpG43882	43.72	100		chr16	1447399	1447496	DMR	5	97	5016982;5016986	0.283954	0.546751	3.52169	0.15	postTSS1KB-TES	CLCN7	ENSG00000103249	100	0.33		chr9	77019693	77021392	DMR	124	1699	15353521;15353644	3.88113	0.588958	3.88113	0.9	postTSS1KB-TES	FOXB2	ENSG00000204612	17.54	100
chr6	170723809	170725266	DMR	54	1457	13231044;13231097	0.410618	0.386562	2.43536	0	TSS	XX-C2158C12.2	ENSG00000213863	73.37	53.45		chr13	113411525	113413543	DMR	93	2018	3905092;3905184	0.28396	0.546742	3.52162	0.02	Summary	3	0	0			chr10	132137727	132137840	DMR	3	113	1993028;1993030	3.87961	0.588788	3.87961	0.98	Summary	0	0	1
chr13	113411786	113412765	DMR	36	979	3905101;3905136	0.411399	0.385737	2.43073	0.04	Summary	2	0	0			chr13	113411525	113413543	DMR	93	2018	3905092;3905184	0.28396	0.546742	3.52162	0.02	CpG-island	CpG12745	CpG12745	11.55	100		chr10	132137727	132137840	DMR	3	113	1993028;1993030	3.87961	0.588788	3.87961	0.98	postTSS1KB-TES	JAKMIP3	ENSG00000188385	100	0.14
chr13	113411786	113412765	DMR	36	979	3905101;3905136	0.411399	0.385737	2.43073	0.04	CpG-island	CpG12745	CpG12745	23.8	100		chr13	113411525	113413543	DMR	93	2018	3905092;3905184	0.28396	0.546742	3.52162	0.02	CpG-island	CpG12746	CpG12746	28.2	100		chr15	47717633	47719313	DMR	83	1680	4608938;4609020	3.87947	0.588772	3.87947	0.98	Summary	1	0	1
[truncated: 4,553 more rows]

## Sheet: TableS3_DMRs_maternal_cfDNA
Supplementary Table S3. Identified DMRs between different sampling moments of cfDNA during pregnancy
[truncated: 718 more rows]

[truncated: 14 more sheets: TableS4_Binary_score_Fig2E, TableS5_DMRs_placent_tissue, TableS6_binary_score_Fig4A, TableS7_DMRs_SCT_CTB_Tr1vsTerm, TableS8_DMRs_trophobl_per_trim, TableS9A_Overlap_DMRs_trim1cfD, TableS9B_Overlap_DMRs_trim2cfD, TableS9C_Overlap_DMRs_trim3cfD, TableS9D_Overlap_DMRs_DelivcfD, TableS10_placental_marks_methyl, TableS11_binary_score_FigS7, TableS12_binary_score_Fig6A, TableS13_Pears_cor_Plac_DMRs, TableS14_Pears_cor_SCT_CTB_DMRs]
